# Supplementary material for: Medication risk management and health equity in New Zealand general practice: a retrospective cross-sectional study
Source: Int J Equity Health. 2021 May 11;20:119. doi: 10.1186/s12939-021-01461-y (PMC8111894; doi:10.1186/s12939-021-01461-y)
Supplement: Supplementary file 1 — Additional file 1. [file 12939_2021_1461_MOESM1_ESM.xlsx]

## Sheet: DATA
ageY	gender	ethCode	quintile	notified	indicCode	notifiedCount	actioned	outcomeCode	ltdxCount	ltrxCount	detectCount
51	M	6	NULL	Y	MTXFOLIA	1		NULL	NULL	NULL	6
50	F	1	2	Y	SODVALE	2	N	N	6	7	12
65	M	1	4	Y	METRENAL	3	N	N	10	13	64
76	F	1	4	Y	ANTBSTAT	1	Y	R	8	3	4
81	F	1	2	Y	NSAIDREN	1	Y	R	9	8	4
78	F	1		Y	METRENAL	1	N	N	6	7	4
71	F	1	2	Y	METRENAL	1		NULL	10	7	13
76	M	1	4	Y	METRENAL	1		NULL	11	19	17
71	F	1	4	N	METRENAL	0	N	N	16	0	8
76	M	1	1	Y	NSAIDREN	1		NULL	5	11	8
73	F	1	4	Y	NSAIDREN	1		NULL	4	4	6
78	F	1	2	Y	METRENAL	1		NULL	8	9	3
81	F	1	4	Y	NSAIDREN	2	Y	A	16	15	19
76	F	1	3	Y	ANTBSTAT	1		NULL	5	16	3
67	F	1	4	Y	NSAIDREN	1	Y	R	3	1	2
66	M	2	5	Y	ANTBSTAT	1	Y	R	13	11	3
73	F	1	5	Y	ANTBSTAT	1		NULL	8	12	2
69	F	1	2	Y	ANTBSTAT	1	Y	A	7	7	3
90	M	1	4	Y	NSAIDREN	1		NULL	12	0	4
70	F	2	5	Y	METRENAL	1	Y	A	7	12	2
69	F	1	2	Y	ANTBSTAT	1	Y	R	9	12	3
84	F	1	5	Y	METRENAL	2	N	M	4	11	9
62	M	1	2	Y	MTXFOLIA	1	N	F	7	10	2
68	F	3		Y	ANTBSTAT	1	N	N	7	5	3
84	M	1	5	Y	NSAIDREN	1	Y	R	11	5	6
57	F	1	4	Y	SODVALE	3	N	N	12	6	14
79	F	2	3	N	NSAIDREN	0		NULL	12	14	3
61	F	1	1	Y	ANTBSTAT	1		NULL	1	6	2
41	M	9	NULL	Y	MTXFOLIA	1	Y	A	NULL	NULL	1
64	F	1	1	Y	ANTBSTAT	1		NULL	2	5	3
79	M	1	5	Y	ANTBSTAT	2	Y	A	6	15	14
68	F	1	1	N	MTXFOLIA	0	N	N	6	7	5
52	F	1	5	Y	SODVALE	4	Y	A	9	9	28
66	F	1	2	Y	ANTBSTAT	2	Y	R	4	1	3
41	F	1	4	Y	SODVALE	2	Y	A	3	6	10
50	F	1	3	Y	SODVALE	1	N	N	2	5	12
43	F	1	5	Y	SODVALP	3	N	N	2	0	27
75	M	1	5	Y	ANTBSTAT	1	Y	R	11	13	3
72	F	1	1	Y	ANTBSTAT	1	Y	A	7	3	3
65	F	2	5	Y	METRENAL	1	N	N	8	14	11
65	F	2	5	Y	NSAIDREN	2	N	N	8	14	16
79	M	1	4	Y	ANTBSTAT	1	Y	A	6	3	4
41	M	2	5	Y	NSAIDREN	3		NULL	5	0	18
83	M	9	NULL	Y	ANTBSTAT	1		NULL	NULL	NULL	2
75	F	1	4	N	NSAIDREN	0		NULL	10	10	3
85	M	1	NULL	Y	NSAIDREN	1	Y	R	NULL	NULL	12
79	F	1	4	Y	ANTBSTAT	1	N	N	2	0	4
74	M	1	4	N	ANTBSTAT	0	N	N	6	6	4
52	F	2	2	Y	SODVALE	1	N	N	8	4	7
45	F	1	1	Y	SODVALP	2		NULL	2	3	5
88	F	1	5	Y	METRENAL	3	N	N	9	8	28
40	M	1	4	Y	NSAIDULC	1	N	N	2	0	5
76	M	1	4	Y	PHT2NITR	1		NULL	6	10	10
76	F	1	3	Y	NSAIDREN	2		NULL	4	6	12
77	F	1	4	N	NSAIDREN	0		NULL	3	8	2
85	F	9	1	Y	NSAIDREN	1	N	M	3	3	6
72	F	1	4	N	ANTBSTAT	0	N	N	5	8	3
74	M	1	3	Y	METRENAL	3	N	N	6	11	19
71	F	1	3	Y	NSAIDREN	1		NULL	5	5	5
55	F	1	4	Y	SODVALP	2	N	N	1	3	9
85	M	1	0	Y	ANTBSTAT	1	Y	R	8	8	3
51	F	1	5	Y	MTXFOLIA	1	Y	R	7	8	1
82	F	1	2	Y	ANTBSTAT	1		NULL	3	8	2
83	M	1	1	Y	NSAIDREN	1	N	M	4	10	7
70	F	1	5	Y	ANTBSTAT	1	N	N	10	14	5
80	M	1	4	N	MTXFOLIA	0	N	N	8	0	20
71	F	1	1	Y	MTXFOLIA	1		NULL	5	6	2
78	F	1	3	Y	ANTBSTAT	1	Y	R	9	10	2
57	F	1	4	Y	MTXFOLIA	1	Y	R	6	7	2
78	F	1	3	Y	METRENAL	4	Y	A	7	13	24
69	M	1	4	N	ALLORENA	0		NULL	7	7	4
66	M	1	4	Y	ANTBSTAT	1	Y	A	5	5	3
51	M	3	1	Y	ANTBSTAT	1	N	F	3	2	3
70	F	1	2	Y	NSAIDREN	1	Y	A	4	10	6
81	F	2	5	Y	NSAIDREN	1		NULL	5	4	10
65	F	3	5	Y	ANTBSTAT	1	Y	R	3	4	6
75	F	1	5	Y	NSAIDREN	2		NULL	2	0	11
79	M	1	NULL	N	NSAIDREN	0		NULL	NULL	NULL	3
77	M	1	2	N	ANTBSTAT	0	N	N	8	7	3
60	F	9	NULL	Y	ANTBSTAT	1		NULL	NULL	NULL	2
53	F	1	5	Y	SODVALE	3	N	N	5	3	44
75	F	1		Y	ANTBSTAT	1		NULL	5	6	3
41	M	1	2	Y	ANTBSTAT	3	N	N	4	14	11
57	F	1	3	Y	SODVALE	2	N	N	4	5	22
73	M	1	4	Y	NSAIDREN	3	Y	A	8	10	16
63	F	1	4	Y	ANTBSTAT	1	Y	R	9	15	2
76	F	1	0	Y	ANTBSTAT	1	Y	A	9	2	3
49	F	1	1	Y	MTXFOLIA	1	Y	R	4	5	4
75	F	1	2	Y	NSAIDREN	3	N	N	14	18	26
75	M	1	NULL	N	NSAIDREN	0		NULL	NULL	NULL	8
82	M	9	NULL	N	NSAIDREN	0	N	M	NULL	NULL	1
70	F	1	2	N	NSAIDREN	0	Y	R	15	10	2
86	M	1	2	Y	NSAIDREN	1		NULL	5	5	7
43	F	1	4	Y	SODVALE	3	N	N	4	1	7
56	F	1	5	Y	SODVALE	2	N	N	1	8	38
70	M	1	3	Y	ANTBSTAT	1	N	N	10	13	3
88	F	2	1	Y	ANTBSTAT	1	Y	R	12	9	3
69	F	3	4	N	ALLORENA	0	N	N	11	7	2
50	F	1	NULL	Y	SODVALP	1	N	N	NULL	NULL	11
71	M	1	3	Y	METRENAL	1	Y	R	22	16	4
49	F	1	5	N	SODVALE	0	Y	A	4	7	6
61	M	3	5	Y	NSAIDULC	1		NULL	6	7	5
57	F	1	4	Y	ANTBSTAT	2	N	N	11	17	12
71	M	1	2	Y	NSAIDREN	1		NULL	2	4	16
55	F	1	4	Y	SODVALP	1		NULL	5	6	7
82	F	1	5	Y	NSAIDREN	3	N	M	7	7	11
53	F	2	5	N	ANTBSTAT	0	Y	A	7	9	2
78	F	1	2	Y	MTXFOLIA	1		NULL	26	13	19
57	F	1	5	Y	SODVALP	3	N	N	2	5	24
60	F	1	4	Y	ANTBSTAT	1		NULL	9	8	2
72	F	2	3	Y	METRENAL	2	N	N	8	13	17
59	M	1	2	Y	PHT2NITR	1		NULL	3	7	5
58	F	1	5	Y	SODVALP	2	N	N	7	10	11
86	F	3	4	Y	NSAIDREN	1		NULL	11	11	6
71	F	1	4	Y	ANTBSTAT	1	Y	R	3	6	3
54	M	1	1	Y	MTXFOLIA	1		NULL	3	1	2
70	M	1	3	Y	ANTBSTAT	1		NULL	4	5	3
71	F	2	5	Y	NSAIDREN	1		NULL	13	7	3
49	F	1	4	Y	MTXFOLIA	1	Y	A	2	2	2
62	F	2	5	Y	NSAIDREN	1	Y	A	7	0	3
56	M	1	2	Y	NSAIDULC	1	N	N	10	0	7
52	F	1	3	Y	SODVALE	3	Y	A	8	4	11
95	F	1	0	Y	NSAIDREN	1		NULL	13	0	3
50	F	1	3	Y	SODVALE	3	N	N	2	3	15
89	F	1	4	Y	ALLORENA	1	Y	A	13	9	2
76	F	9	1	Y	MTXFOLIA	1	N	N	7	7	4
77	M	1	2	Y	ALLORENA	1		NULL	10	6	3
54	F	2	5	Y	NSAIDREN	1	N	N	1	0	4
79	F	1	3	Y	NSAIDREN	1	Y	R	11	14	7
83	F	1	3	Y	ANTBSTAT	1	N	N	4	10	3
45	F	2	4	Y	SODVALE	2	N	N	12	4	26
41	F	1	4	Y	NSAIDREN	1	N	M	12	13	1
42	F	1	4	Y	SODVALP	3	N	M	12	13	50
85	M	1	4	Y	ANTBSTAT	1	Y	A	4	2	3
84	F	1	4	Y	METRENAL	2	N	M	9	13	49
55	F	1		Y	SODVALP	1	N	M	10	0	11
73	M	1	NULL	Y	ANTBSTAT	1	Y	A	NULL	NULL	4
68	M	1	4	N	ANTBSTAT	0	N	N	4	10	2
57	F	1	5	Y	ANTBSTAT	2	N	N	0	2	4
82	F	1	4	N	NSAIDREN	0	N	M	6	0	1
68	F	1	4	Y	NSAIDREN	1		NULL	11	0	10
82	M	1	5	Y	METRENAL	1	N	M	6	8	5
65	F	1	5	Y	NSAIDREN	1		NULL	6	9	9
87	F	1	5	Y	ANTBSTAT	1	Y	A	2	2	4
72	M	2	4	Y	METRENAL	1	Y	R	7	5	3
87	F	1	4	Y	METRENAL	1	Y	R	10	6	2
68	F	1	1	Y	NSAIDREN	1		NULL	1	4	4
74	M	1		Y	ANTBSTAT	1		NULL	8	2	2
58	F	2	3	Y	SODVALP	2	N	N	5	4	9
74	M	1	2	Y	METRENAL	1	N	N	14	9	30
58	F	2	5	Y	SODVALE	3	N	N	12	14	20
46	F	1	2	Y	SODVALE	3	N	N	2	2	14
69	F	1	4	Y	MTXFOLIA	2	N	N	2	7	5
70	M	1		Y	NSAIDREN	1	N	N	6	10	7
82	F	1	4	Y	ALLORENA	1		NULL	10	15	1
69	M	1	5	Y	ANTBSTAT	1	Y	R	1	4	4
47	F	1	2	Y	SODVALE	3	N	N	5	16	21
85	F	1	5	Y	ANTBSTAT	1		NULL	10	10	3
89	F	1	1	Y	METRENAL	2	N	M	14	0	22
48	F	1	3	Y	SODVALE	2	N	N	1	2	11
51	F	1	1	Y	SODVALE	2	N	N	1	2	12
67	M	1	4	Y	PHT2NITR	1		NULL	0	4	2
48	F	1	5	Y	SODVALE	3	N	N	3	1	28
63	F	1	3	Y	MTXFOLIA	2	Y	A	1	4	6
83	F	2	2	Y	METRENAL	2	Y	R	4	7	18
75	M	1	1	Y	NSAIDREN	1	Y	R	5	9	6
81	M	1	3	N	METRENAL	0	N	N	14	13	2
52	F	1	4	Y	SODVALP	3	Y	A	5	12	49
57	F	1	1	Y	SODVALE	2	N	N	2	8	8
68	F	2	4	Y	ALLORENA	1	Y	R	11	13	5
37	M	3	4	Y	METRENAL	1		NULL	6	8	4
42	F	1	4	Y	SODVALE	3	Y	A	3	1	12
76	M	1	1	Y	NSAIDREN	2		NULL	7	8	10
65	M	1	2	Y	NSAIDREN	1	Y	R	9	9	3
63	F	1	5	Y	METRENAL	1	N	N	11	6	8
79	M	1	2	Y	ANTBSTAT	2	Y	A	8	4	5
50	F	1	1	Y	SODVALE	2	N	N	3	6	18
67	F	1	5	Y	MTXFOLIA	1	Y	R	8	11	3
86	M	1	5	Y	NSAIDREN	1		NULL	21	16	30
38	F	2	4	Y	SODVALE	3	N	N	8	13	19
68	M	1	2	Y	METRENAL	1		NULL	14	7	16
64	F	1	2	Y	NSAIDREN	1		NULL	8	8	3
88	M	1	2	Y	NSAIDREN	1	N	M	4	9	4
43	F	1	5	Y	SODVALE	2	Y	A	3	3	18
55	F	1	4	Y	SODVALP	1		NULL	4	1	7
85	F	1	4	Y	NSAIDREN	1	Y	R	15	0	5
67	F	1	2	Y	ANTBSTAT	1	N	N	4	10	2
82	M	1	4	Y	NSAIDREN	1	Y	R	5	12	3
72	F	1	4	Y	NSAIDREN	1		NULL	6	6	3
64	F	4	3	Y	NSAIDREN	1	Y	A	9	11	12
64	F	4	3	Y	METRENAL	1	Y	A	9	11	12
54	F	1	2	Y	SODVALP	3	N	N	3	5	16
96	F	9	NULL	Y	NSAIDREN	1	N	M	NULL	NULL	2
82	M	1	1	N	NSAIDREN	0		NULL	9	7	24
78	F	2	4	Y	ANTBSTAT	1	N	N	6	5	2
72	F	1	3	N	MTXFOLIA	0	N	N	3	4	2
60	F	2	4	Y	ANTBSTAT	1		NULL	4	8	3
59	F	1	3	N	SODVALP	0	N	N	8	6	6
58	F	1	5	Y	SODVALP	4	N	N	12	18	58
54	F	1	NULL	N	MTXFOLIA	0	Y	A	NULL	NULL	1
85	F	1	NULL	Y	NSAIDREN	1	Y	A	NULL	NULL	5
57	F	1	3	N	MTXFOLIA	0	Y	A	6	0	1
78	F	1	1	Y	ANTBSTAT	1		NULL	10	6	2
88	M	1	2	Y	NSAIDREN	1		NULL	5	0	5
75	F	1	5	N	ALLORENA	0	Y	A	7	11	1
75	F	2	3	Y	METRENAL	1	Y	R	11	11	5
70	F	1	1	Y	ANTBSTAT	1	N	N	5	4	5
47	M	2	4	Y	MTXFOLIA	1	Y	R	1	5	1
75	F	1	4	Y	ANTBSTAT	1	Y	R	3	9	3
47	F	1	3	Y	SODVALP	3	Y	A	9	9	18
63	M	2	5	N	PHT2NITR	0		NULL	4	10	4
89	F	1	4	N	NSAIDREN	0	N	M	6	5	1
69	F	3	1	Y	ANTBSTAT	1		NULL	12	11	3
72	M	1	1	Y	PHT2NITR	1		NULL	4	11	2
67	M	1	1	Y	METRENAL	1		NULL	13	1	4
86	M	1	1	Y	ALLORENA	1	N	M	17	4	1
74	M	1	2	Y	ANTBSTAT	1	Y	R	7	5	2
82	F	1	3	Y	NSAIDREN	1		NULL	6	0	9
58	F	1	1	Y	SODVALP	3	Y	A	4	5	16
80	F	1	3	Y	NSAIDREN	3	N	M	10	6	19
73	F	1	2	N	ANTBSTAT	0	N	N	5	8	1
69	M	1	2	Y	PHT2NITR	1		NULL	9	12	6
87	F	1		Y	NSAIDREN	1		NULL	17	16	6
78	F	1	2	N	NSAIDREN	0		NULL	12	0	9
71	M	1	4	Y	ANTBSTAT	2	Y	A	5	14	7
59	F	1	5	Y	SODVALE	3		NULL	10	3	12
81	M	1	1	Y	NSAIDREN	1	Y	R	9	7	2
49	F	3	3	Y	SODVALE	3	N	N	7	3	15
74	F	1	3	Y	MTXFOLIA	1	Y	A	9	6	1
61	M	1	3	N	ANTBSTAT	0	N	N	1	4	1
51	F	3	4	N	BUPREPIL	0		NULL	3	1	1
51	F	3	4	Y	SODVALE	3		NULL	3	1	9
68	F	1	4	Y	NSAIDREN	1		NULL	7	9	7
58	F	1	NULL	Y	ANTBSTAT	1	Y	R	NULL	NULL	3
85	F	1	5	Y	NSAIDREN	1	N	M	23	13	4
52	F	1	4	Y	NSAIDREN	1		NULL	6	2	2
68	F	1	5	N	ANTBSTAT	0		NULL	14	21	1
68	F	1	5	N	NSAIDREN	0		NULL	14	21	3
69	F	1	4	Y	ANTBSTAT	1	Y	A	10	15	3
69	F	1	3	Y	ANTBSTAT	1	Y	A	3	4	2
86	F	1	1	Y	ANTBSTAT	1		NULL	5	7	2
73	M	3	5	Y	NSAIDREN	1		NULL	9	3	3
51	F	2	4	Y	SODVALP	1		NULL	4	1	3
53	M	1	1	Y	NSAIDULC	2	N	F	6	5	8
57	F	9	NULL	Y	SODVALE	4	N	N	NULL	NULL	31
41	M	1	2	Y	MTXFOLIA	1	Y	A	3	4	2
89	M	1	1	Y	NSAIDREN	4	N	M	12	15	20
55	F	1	3	Y	SODVALE	2	N	N	3	1	11
79	F	1	1	Y	ANTBSTAT	2	N	N	21	4	8
96	F	1	4	N	NSAIDREN	0	N	M	4	0	2
86	F	1	3	Y	ANTBSTAT	1	N	N	11	15	3
78	M	2	4	N	NSAIDREN	0	N	N	13	11	4
60	F	1	5	N	ANTBSTAT	0	N	N	7	3	3
91	M	1	NULL	Y	NSAIDREN	1	N	M	NULL	NULL	5
65	M	2	4	Y	ANTBSTAT	1	N	N	7	0	1
76	M	1	NULL	Y	NSAIDREN	1	Y	R	NULL	NULL	16
71	F	1	1	Y	MTXFOLIA	1	Y	A	13	10	6
50	F	1	4	Y	SODVALE	2	N	N	3	2	9
59	F	1	5	Y	SODVALP	3	N	N	8	9	18
51	M	6	2	Y	MTXFOLIA	1		NULL	9	10	12
68	F	1	4	Y	NSAIDREN	2	Y	A	8	10	16
98	F	1	4	Y	NSAIDREN	1		NULL	10	3	8
62	F	2	5	Y	BUPREPIL	1	N	M	8	15	5
51	F	1	5	Y	SODVALP	2	N	N	6	5	11
52	M	1	4	Y	MTXFOLIA	1	Y	R	6	6	1
60	F	1	1	Y	NSAIDREN	1	Y	R	3	8	2
83	M	1	1	Y	NSAIDREN	3	N	M	11	10	17
65	M	1	2	Y	NSAIDREN	2		NULL	3	0	7
38	F	1	1	Y	SODVALP	1		NULL	2	0	3
74	F	1	2	N	NSAIDREN	0		NULL	4	5	2
55	F	1	3	Y	SODVALP	1	N	M	2	2	8
84	F	1	0	Y	NSAIDREN	1	Y	R	3	8	2
59	F	1	5	Y	SODVALE	3	N	N	8	11	55
82	F	1	4	Y	NSAIDREN	1	Y	R	4	6	5
67	M	1	1	Y	PHT2NITR	2	N	M	4	0	5
36	F	2	5	Y	SODVALE	1	N	N	3	3	6
71	M	1	1	Y	NSAIDREN	1	Y	R	5	8	4
71	F	1	5	Y	NSAIDREN	1		NULL	7	6	4
68	M	1	2	Y	ANTBSTAT	1		NULL	3	10	3
37	F	2	5	Y	SODVALE	2	Y	A	3	9	22
73	M	1	4	Y	ANTBSTAT	1	Y	R	4	4	3
75	M	9	NULL	Y	NSAIDREN	1	N	F	NULL	NULL	1
83	F	1		Y	NSAIDREN	1	N	M	5	0	1
91	F	1	1	Y	NSAIDREN	1	N	M	3	0	6
65	F	1	3	Y	ANTBSTAT	1	N	N	3	4	3
79	M	1	4	Y	ALLORENA	1	N	M	5	8	5
80	M	1	4	Y	METRENAL	2		NULL	5	8	22
78	F	2	3	Y	ANTBSTAT	1	N	N	8	7	5
56	M	2	1	Y	ALLORENA	2	Y	R	6	17	2
56	M	2	1	Y	METRENAL	2	Y	R	6	17	2
93	M	1	NULL	N	NSAIDREN	0	N	M	NULL	NULL	2
72	F	1	4	Y	NSAIDREN	2	N	N	10	16	6
72	M	1	1	Y	PHT2NITR	2		NULL	5	7	14
78	F	1	2	Y	NSAIDREN	1		NULL	8	8	2
77	M	9	NULL	N	METRENAL	0		NULL	NULL	NULL	2
90	F	1	4	Y	NSAIDREN	1	N	M	5	8	2
47	F	1	3	Y	ANTBSTAT	1	N	N	4	5	4
64	F	9	2	N	NSAIDREN	0		NULL	7	6	6
53	F	2	3	Y	SODVALE	3	N	N	2	2	21
71	M	1	5	Y	NSAIDREN	1	Y	R	1	2	2
83	M	1	NULL	Y	METRENAL	3	N	M	NULL	NULL	25
73	F	1	5	Y	NSAIDREN	1		NULL	18	12	17
72	M	1	1	Y	ANTBSTAT	1	N	N	18	7	4
73	F	1	1	Y	NSAIDREN	1		NULL	12	3	6
68	M	1	3	Y	METRENAL	1	Y	A	11	16	3
68	M	1	3	Y	ALLORENA	2	Y	A	11	16	7
74	M	1	1	N	PHT2NITR	0	Y	A	10	11	5
71	F	1	1	Y	MTXFOLIA	1	Y	R	8	7	1
77	M	1	2	Y	ANTBSTAT	1	N	N	9	3	4
61	F	1	4	N	MTXFOLIA	0	N	N	0	3	8
61	F	1	4	N	NSAIDREN	0	N	N	0	3	3
56	F	1	3	Y	SODVALE	3	N	N	3	1	13
52	F	9	NULL	Y	SODVALP	2	N	N	NULL	NULL	16
89	F	1	4	Y	NSAIDREN	1		NULL	7	13	37
72	F	2	4	Y	ANTBSTAT	1	Y	A	4	8	4
76	M	1	4	Y	MTXFOLIA	1	Y	A	6	18	1
56	F	2	4	Y	ANTBSTAT	1	Y	R	4	7	2
55	F	2	4	N	SODVALP	0	N	N	9	12	4
56	F	1	1	Y	SODVALE	2	Y	A	1	1	15
54	F	1	2	Y	SODVALP	2	N	N	8	17	45
50	F	1	5	Y	SODVALP	1		NULL	5	2	6
80	M	1	2	N	NSAIDREN	0	N	M	10	9	5
96	F	1	4	Y	NSAIDREN	1	N	M	6	7	5
49	F	1	1	Y	SODVALE	2		NULL	2	1	7
36	F	1	5	Y	SODVALE	2	N	N	7	5	13
60	F	1	3	Y	MTXFOLIA	4	N	N	3	12	16
68	F	1	3	Y	ANTBSTAT	1		NULL	12	7	3
76	F	1	5	Y	NSAIDREN	3	Y	A	6	8	5
82	M	1	2	Y	NSAIDREN	2	N	M	6	3	9
38	F	2	1	Y	NSAIDULC	1	N	N	6	4	1
61	F	1	4	Y	ANTBSTAT	1		NULL	7	6	2
69	F	1	2	Y	ANTBSTAT	1		NULL	5	9	3
65	M	1	3	Y	MTXFOLIA	1	Y	A	15	8	1
86	F	1	5	Y	ANTBSTAT	1	Y	R	6	15	3
54	F	1	2	Y	SODVALP	3	Y	A	8	2	19
88	F	1	2	N	NSAIDREN	0		NULL	6	4	2
87	M	1	2	Y	NSAIDREN	1	N	M	5	12	5
63	M	1	2	Y	ANTBSTAT	1	Y	A	6	7	3
57	F	1	4	Y	SODVALE	3	N	N	5	2	22
87	M	1	NULL	Y	ANTBSTAT	1	Y	A	NULL	NULL	2
58	M	2	5	Y	METRENAL	1	Y	R	4	5	5
75	M	1	NULL	N	METRENAL	0	Y	R	NULL	NULL	9
61	M	1	1	Y	ANTBSTAT	1		NULL	4	6	2
73	M	3		Y	NSAIDREN	2	Y	R	9	0	24
85	F	1	1	Y	NSAIDREN	1	N	M	7	3	4
59	M	1	NULL	Y	MTXFOLIA	1	N	N	NULL	NULL	7
58	F	1	4	Y	SODVALP	1	N	N	1	3	5
60	F	1	1	Y	MTXFOLIA	1		NULL	5	4	4
57	F	1	4	N	MTXFOLIA	0	N	F	10	9	18
66	M	2	4	Y	METRENAL	1		NULL	11	0	3
58	M	1	4	Y	METRENAL	1		NULL	4	0	14
58	M	1	4	Y	NSAIDREN	1		NULL	4	0	14
48	F	2	3	Y	SODVALE	3	N	N	6	2	12
73	F	1	NULL	N	ANTBSTAT	0	Y	R	NULL	NULL	2
73	F	1	3	Y	ANTBSTAT	1	Y	R	5	5	2
60	F	1	1	N	NSAIDREN	0		NULL	5	3	2
91	M	1	2	Y	METRENAL	4	N	M	4	6	52
84	F	1	5	Y	NSAIDREN	2	N	M	7	11	15
65	M	1	2	N	NSAIDREN	0		NULL	4	8	2
88	F	1	1	Y	NSAIDREN	1	N	M	9	6	8
78	F	9	4	Y	ANTBSTAT	1		NULL	14	16	2
80	F	1	2	Y	ANTBSTAT	1		NULL	3	3	3
58	F	1	2	Y	ANTBSTAT	1	N	N	10	10	3
50	F	1	4	Y	SODVALP	2	N	N	6	12	27
82	M	1	0	Y	ANTBSTAT	1	Y	R	11	7	3
58	M	1	2	Y	NSAIDULC	1	N	N	8	5	1
88	M	1	2	Y	ANTBSTAT	1		NULL	9	8	2
68	F	1	1	Y	MTXFOLIA	1	N	F	22	0	1
87	F	1	0	Y	ANTBSTAT	1	Y	R	8	16	3
60	M	1	1	Y	PHT2NITR	1		NULL	1	5	2
82	M	1	4	Y	NSAIDREN	1		NULL	2	1	4
80	F	1	4	Y	NSAIDREN	3	Y	A	6	12	21
82	M	1	4	Y	NSAIDREN	1		NULL	13	13	5
83	F	1	4	Y	NSAIDREN	1		NULL	16	8	7
71	M	1	1	N	ANTBSTAT	0	Y	R	8	4	4
46	F	1	3	Y	SODVALE	3	N	N	1	1	10
67	M	1	2	Y	NSAIDREN	1		NULL	6	4	5
52	F	1	5	Y	NSAIDREN	1		NULL	9	4	3
63	F	2	NULL	N	ALLORENA	0	Y	R	NULL	NULL	7
81	F	1	1	Y	NSAIDREN	1	Y	R	4	4	3
72	M	3	5	Y	ANTBSTAT	2	N	N	6	14	9
84	F	1	4	Y	METRENAL	2	N	M	9	6	11
54	F	1	1	Y	MTXFOLIA	1		NULL	2	8	9
74	M	1	4	Y	ANTBSTAT	1	Y	A	9	0	1
69	F	1	5	Y	ANTBSTAT	1	N	N	5	5	3
84	M	1	NULL	N	NSAIDREN	0	N	M	NULL	NULL	3
38	M	1	3	Y	MTXFOLIA	1	Y	A	3	9	2
50	F	1	3	Y	SODVALE	2	N	N	4	6	14
55	F	3	5	Y	NSAIDREN	1		NULL	3	4	2
54	F	1	4	Y	SODVALP	4	N	N	6	9	32
65	M	1	NULL	Y	ANTBSTAT	1		NULL	NULL	NULL	3
85	F	1	NULL	Y	NSAIDREN	1	Y	A	NULL	NULL	1
91	F	1	0	Y	NSAIDREN	1	Y	A	6	9	5
76	M	1	3	Y	NSAIDREN	1		NULL	2	5	14
85	M	1	NULL	N	NSAIDREN	0	N	M	NULL	NULL	6
62	F	1	3	Y	MTXFOLIA	1		NULL	1	5	5
71	M	1	3	Y	NSAIDREN	2		NULL	7	3	14
68	M	1	3	Y	NSAIDREN	1		NULL	6	8	8
66	F	1	4	Y	ANTBSTAT	1	N	N	0	1	1
66	F	1	2	N	NSAIDULC	0	N	N	3	0	1
64	F	1	5	Y	ANTBSTAT	1	Y	R	10	7	2
68	F	1	2	Y	NSAIDREN	2		NULL	5	6	11
74	F	1	4	N	NSAIDREN	0	Y	R	4	5	3
69	M	1	1	Y	NSAIDREN	1		NULL	0	2	3
73	F	1	1	Y	NSAIDREN	1		NULL	7	0	6
48	F	1	4	Y	SODVALP	3	N	N	6	9	40
78	F	1	3	Y	METRENAL	1		NULL	1	10	12
77	F	1	3	Y	ANTBSTAT	1	N	N	1	10	3
77	F	1	3	Y	NSAIDREN	1	N	M	8	3	5
81	M	1	3	Y	NSAIDREN	1		NULL	3	0	4
89	F	1	3	Y	ANTBSTAT	1	N	M	6	3	2
76	F	1	1	Y	ANTBSTAT	1	Y	R	11	3	2
86	M	1	5	Y	NSAIDREN	1	Y	R	14	8	13
74	M	1	4	Y	NSAIDREN	1		NULL	3	11	7
83	F	1	3	N	NSAIDREN	0	N	M	9	0	5
78	M	1	1	Y	ANTBSTAT	1	N	N	3	5	3
53	M	1	NULL	N	NSAIDULC	0	N	N	NULL	NULL	3
53	M	2	4	Y	ANTBSTAT	1	Y	R	4	5	4
51	M	1	1	Y	METRENAL	1		NULL	14	13	6
71	F	3	5	Y	ANTBSTAT	1	Y	R	5	4	2
78	M	1	5	Y	ANTBSTAT	2	Y	R	10	15	5
69	F	1	2	N	ALLORENA	0	Y	R	7	15	6
48	F	1	5	Y	SODVALE	1		NULL	4	11	9
77	F	1	5	Y	NSAIDREN	1	Y	A	6	5	6
77	F	1	5	Y	NSAIDREN	1		NULL	7	11	3
59	M	1	4	Y	ANTBSTAT	1		NULL	3	6	2
33	F	1	3	Y	SODVALP	1	N	N	3	3	7
46	F	1	4	Y	SODVALE	2		NULL	1	2	10
45	F	1	4	Y	SODVALP	1	N	N	1	2	2
83	F	1	NULL	N	NSAIDREN	0	N	M	NULL	NULL	5
91	F	1	1	N	ANTBSTAT	0	N	N	4	7	3
61	M	2	5	Y	NSAIDREN	1	N	N	9	9	2
76	F	1	0	Y	ANTBSTAT	1	Y	R	6	9	3
81	M	1	3	Y	ANTBSTAT	1	N	N	7	7	3
80	F	2	4	Y	NSAIDREN	1	Y	A	5	9	9
68	F	1	2	Y	MTXFOLIA	1	Y	R	9	8	1
44	M	1	2	Y	MTXFOLIA	1	Y	R	2	3	5
91	F	1	NULL	Y	NSAIDREN	1		NULL	NULL	NULL	6
40	F	1	1	Y	SODVALP	3	N	N	4	4	11
74	F	1	0	Y	MTXFOLIA	1	Y	A	9	14	1
61	M	1	1	Y	ANTBSTAT	1		NULL	4	5	3
51	F	1	4	Y	MTXFOLIA	1	Y	A	5	13	1
67	M	1	1	Y	MTXFOLIA	1		NULL	3	2	6
56	M	2	2	Y	ALLORENA	1	N	N	5	8	1
75	M	1	2	Y	NSAIDREN	1		NULL	5	8	7
70	M	4	4	Y	ANTBSTAT	1		NULL	7	9	2
57	M	1	3	Y	METRENAL	1	N	N	6	7	18
56	M	1	3	N	ALLORENA	0		NULL	6	7	1
51	F	2	1	N	MTXFOLIA	0	N	N	5	4	3
56	M	2	5	Y	NSAIDREN	1		NULL	11	5	6
60	M	1	1	Y	ANTBSTAT	1		NULL	1	7	3
73	M	1	5	N	NSAIDREN	0		NULL	1	9	2
53	F	2	5	Y	SODVALE	2	Y	A	2	4	8
81	M	1	2	N	ANTBSTAT	0	N	F	7	5	2
33	F	1	4	Y	SODVALP	2		NULL	2	6	14
58	M	1	4	Y	NSAIDREN	1	Y	A	7	12	4
83	M	1	NULL	Y	NSAIDREN	1		NULL	NULL	NULL	11
53	M	1	4	Y	NSAIDREN	1		NULL	8	1	3
58	M	2	5	Y	ANTBSTAT	1	N	N	2	8	3
49	M	1	3	N	MTXFOLIA	0	N	N	4	9	5
33	F	1	5	Y	MTXFOLIA	1	N	N	4	0	7
53	F	2	4	Y	SODVALP	1	N	N	5	4	11
68	M	9	2	N	NSAIDREN	0		NULL	0	0	4
71	F	1	3	Y	NSAIDREN	1		NULL	6	11	1
53	F	2	NULL	Y	SODVALP	1		NULL	NULL	NULL	8
71	M	1	4	Y	PHT2NITR	3	N	N	11	15	19
46	F	1	3	Y	ANTBSTAT	2	Y	R	7	13	7
81	M	1	0	Y	NSAIDREN	1		NULL	12	9	5
64	F	4	3	Y	ANTBSTAT	1		NULL	4	8	2
78	F	1	2	Y	NSAIDREN	1	Y	R	8	7	4
53	F	1	NULL	Y	SODVALE	1	N	N	NULL	NULL	11
70	M	1	NULL	Y	NSAIDREN	1		NULL	NULL	NULL	12
54	M	1	4	Y	NSAIDULC	1		NULL	9	0	5
54	F	1	2	Y	SODVALP	2		NULL	3	4	8
68	M	3	5	Y	NSAIDREN	1	N	N	10	10	5
68	M	1	1	Y	MTXFOLIA	1	Y	R	3	0	1
74	M	2	5	Y	NSAIDREN	1		NULL	8	9	9
72	M	1	2	Y	ANTBSTAT	1		NULL	12	7	2
79	M	1	1	Y	NSAIDREN	2		NULL	7	5	9
89	F	1	2	Y	NSAIDREN	1	N	M	5	7	11
80	F	2	1	Y	ANTBSTAT	2	Y	R	12	8	5
85	M	1		Y	ANTBSTAT	1	Y	R	16	2	7
72	F	1	4	N	ALLORENA	0	N	N	6	0	4
58	F	1	2	Y	MTXFOLIA	1	N	N	7	2	2
76	F	1	1	Y	METRENAL	1	Y	R	12	18	2
58	F	1	5	Y	SODVALE	3	N	N	5	10	16
47	F	1	2	Y	SODVALE	2	N	N	1	3	17
51	M	1	5	Y	MTXFOLIA	1		NULL	3	3	4
70	F	1	3	Y	MTXFOLIA	2	N	N	6	9	13
62	F	1	3	N	MTXFOLIA	0	N	N	2	6	13
79	F	1	2	N	NSAIDREN	0		NULL	8	7	9
32	F	2	5	Y	SODVALP	1	Y	A	4	9	1
34	F	1	5	Y	SODVALE	4	Y	A	2	6	20
73	F	1	5	Y	ANTBSTAT	1		NULL	4	3	3
85	F	1	NULL	Y	NSAIDREN	2	Y	A	NULL	NULL	10
70	F	2	2	Y	NSAIDREN	1		NULL	6	4	11
52	F	3	5	Y	SODVALP	1		NULL	5	3	2
55	F	1	1	Y	SODVALE	3		NULL	3	2	14
58	F	2	4	N	NSAIDREN	0	Y	A	3	0	1
32	F	2	5	Y	SODVALE	3	N	N	1	1	8
74	F	3	4	Y	NSAIDREN	1	Y	A	6	10	7
61	F	2	3	Y	MTXFOLIA	1	Y	R	5	8	1
58	F	2	3	Y	SODVALE	2	N	N	6	6	33
54	F	1	4	Y	SODVALP	4	N	N	5	8	43
59	F	2	5	N	SODVALP	0	N	N	9	9	6
72	F	1	2	N	ANTBSTAT	0	Y	A	11	10	3
83	F	1	5	Y	ANTBSTAT	1	Y	R	7	9	3
87	F	1	4	Y	METRENAL	1	Y	R	7	15	7
65	F	1	4	N	MTXFOLIA	0	N	F	3	10	1
71	F	1	4	N	NSAIDREN	0		NULL	17	9	3
80	M	1	3	Y	METRENAL	3		NULL	10	9	23
67	M	1	5	N	NSAIDREN	0		NULL	8	11	2
52	F	1	3	Y	METRENAL	1		NULL	10	18	20
52	F	1	3	Y	SODVALE	3	N	N	10	18	37
49	F	1	5	Y	SODVALE	2	N	N	7	7	17
69	M	1	1	Y	ALLORENA	2	N	N	10	19	6
47	F	1	3	Y	BUPREPIL	1		NULL	9	6	2
88	M	1	4	Y	METRENAL	1		NULL	12	12	3
76	M	1	3	Y	ANTBSTAT	1	N	N	2	5	3
50	F	2	5	Y	SODVALP	3	N	N	1	2	25
51	F	1	5	Y	NSAIDREN	1		NULL	10	6	10
66	F	2	5	Y	METRENAL	1	Y	R	11	19	5
37	M	1	5	Y	ANTBSTAT	2	N	N	5	1	7
72	F	1	3	Y	ANTBSTAT	2	N	M	6	4	8
70	M	1	2	Y	ANTBSTAT	1	Y	A	5	9	3
68	M	1	2	Y	ANTBSTAT	1		NULL	9	3	2
66	M	1	2	Y	ANTBSTAT	1	N	N	0	7	6
53	F	2	4	Y	SODVALE	3	N	N	4	7	33
72	F	1	3	Y	NSAIDREN	1	Y	A	6	4	1
71	F	1	4	Y	NSAIDREN	1	Y	R	5	14	10
77	M	1	4	Y	ANTBSTAT	1		NULL	1	5	3
74	M	1	2	Y	PHT2NITR	1		NULL	6	6	4
77	F	1	4	Y	ANTBSTAT	1	Y	A	4	5	2
93	F	1	4	Y	NSAIDREN	2	N	M	9	14	26
55	F	1	1	Y	SODVALP	2	N	N	2	7	27
55	F	9	NULL	Y	MTXFOLIA	1	N	M	NULL	NULL	1
49	F	2	3	N	SODVALP	0	N	N	6	2	7
72	M	1	1	Y	METRENAL	2	N	N	8	12	38
67	M	1	2	Y	ANTBSTAT	2	N	N	2	2	6
49	F	1	3	Y	SODVALP	1	N	N	2	0	6
81	M	1	4	Y	NSAIDREN	3	N	M	12	15	29
82	F	1	NULL	Y	ANTBSTAT	1	N	M	NULL	NULL	3
66	F	3	5	Y	ANTBSTAT	1	N	N	3	10	2
72	M	1	3	Y	ANTBSTAT	1		NULL	2	5	2
78	M	1	1	Y	NSAIDREN	1		NULL	7	6	2
40	F	1	4	Y	SODVALE	4	N	N	5	8	27
81	F	1	1	Y	NSAIDREN	1	Y	R	4	6	15
61	F	1	4	Y	ANTBSTAT	1		NULL	6	9	4
85	F	1	2	N	NSAIDREN	0	N	M	7	9	5
78	F	9		N	ANTBSTAT	0	N	N	6	0	3
85	M	2	4	Y	METRENAL	2	Y	A	9	10	12
43	F	1	4	Y	SODVALE	3	Y	A	1	3	10
32	F	2	5	Y	SODVALP	3	N	N	2	4	12
42	F	2	1	Y	SODVALP	1		NULL	4	11	13
36	F	1	4	Y	SODVALE	2	N	N	4	6	27
71	M	1	4	Y	NSAIDREN	1		NULL	10	12	8
70	M	1		Y	NSAIDREN	1		NULL	9	10	2
35	F	2	5	Y	SODVALP	1		NULL	2	3	4
70	F	1	1	Y	MTXFOLIA	2	Y	A	3	6	2
32	F	3	4	Y	SODVALE	2	Y	A	2	2	8
72	F	1	4	Y	ANTBSTAT	2	Y	R	14	20	7
75	M	1	2	Y	PHT2NITR	1	N	F	3	7	1
69	F	4	4	Y	NSAIDREN	2		NULL	6	7	12
73	F	2	2	N	NSAIDREN	0		NULL	6	0	2
48	F	2	5	Y	SODVALE	3	Y	A	4	6	29
78	M	1	1	Y	METRENAL	1		NULL	8	11	14
78	M	1	1	Y	NSAIDREN	1		NULL	8	11	7
73	F	1	3	Y	ANTBSTAT	1	Y	R	4	7	5
52	M	1	4	Y	MTXFOLIA	1		NULL	12	13	2
73	F	1	5	Y	ANTBSTAT	1		NULL	8	12	3
73	F	1	2	Y	NSAIDREN	1	Y	R	1	2	2
45	F	2	5	Y	NSAIDREN	2		NULL	8	4	6
84	F	2	4	N	METRENAL	0	Y	A	8	10	3
69	F	1		Y	ANTBSTAT	1	N	N	5	6	1
81	F	6	5	N	ANTBSTAT	0	N	N	10	0	2
73	F	1	NULL	Y	ANTBSTAT	1	Y	R	NULL	NULL	3
53	M	1	2	Y	ANTBSTAT	1	Y	A	6	2	1
35	M	1	1	Y	NSAIDULC	1	Y	A	6	0	3
55	F	2	1	Y	SODVALE	3	N	N	3	7	31
85	M	1	2	Y	ANTBSTAT	1	Y	R	12	8	2
53	F	1	4	Y	SODVALP	2	N	N	6	11	12
60	F	1	1	Y	NSAIDREN	1		NULL	4	1	2
77	F	3	4	N	NSAIDREN	0		NULL	5	3	3
76	F	2	5	Y	NSAIDREN	1	Y	R	4	10	4
79	M	4		N	METRENAL	0	Y	A	0	0	9
79	M	4	4	Y	METRENAL	1	Y	A	11	20	9
80	F	1	3	Y	NSAIDREN	1		NULL	7	10	12
60	F	2	3	Y	ANTBSTAT	1	Y	R	5	11	3
71	F	1	1	N	NSAIDREN	0		NULL	7	0	3
90	M	1	4	N	NSAIDREN	0	N	M	12	7	1
61	F	1	2	Y	NSAIDREN	1	Y	R	6	7	3
72	M	2	5	Y	PHT2NITR	2	Y	A	9	9	27
80	M	1	2	Y	NSAIDREN	1		NULL	2	3	4
85	F	1	4	N	ANTBSTAT	0	N	N	5	0	3
59	F	1	4	Y	SODVALP	3	N	N	1	4	27
32	F	1	5	Y	SODVALP	3	N	N	1	9	22
70	F	1	3	Y	ANTBSTAT	1	Y	R	7	10	6
74	F	1	4	Y	ANTBSTAT	2	N	N	4	17	4
63	M	1	5	Y	ANTBSTAT	1	Y	A	10	0	3
85	F	1	4	Y	ANTBSTAT	1	Y	R	5	5	3
69	M	1	1	Y	NSAIDREN	1		NULL	3	8	2
77	M	1	3	Y	METRENAL	1	Y	A	9	8	1
75	F	1	1	Y	NSAIDREN	1		NULL	2	16	4
87	F	1	2	Y	NSAIDREN	3	N	M	7	12	7
93	M	1	4	Y	NSAIDREN	1	N	M	9	7	14
81	F	1	1	Y	NSAIDREN	1		NULL	4	4	4
65	F	2	5	Y	ANTBSTAT	1	Y	R	7	10	3
78	F	1	4	Y	NSAIDREN	1	Y	A	5	6	2
87	M	1	3	Y	NSAIDREN	1		NULL	7	9	5
62	M	1	5	Y	PHT2NITR	1	Y	R	5	2	1
56	F	1	2	Y	ANTBSTAT	1	Y	R	4	6	3
45	F	2	5	Y	SODVALP	1		NULL	3	0	6
48	F	2	2	Y	SODVALE	2	Y	A	2	2	10
70	M	1	2	Y	ANTBSTAT	1		NULL	11	3	2
86	F	1	0	Y	NSAIDREN	1		NULL	6	4	5
66	M	1		N	PHT2NITR	0	N	N	5	4	2
67	F	1	5	Y	ANTBSTAT	1		NULL	5	3	4
37	F	1	4	Y	SODVALP	2	N	N	2	5	6
72	M	1	5	Y	METRENAL	2	N	N	7	12	22
64	F	1	4	Y	ANTBSTAT	1	Y	A	5	5	2
69	M	1	3	Y	ANTBSTAT	1	Y	R	10	11	3
69	M	1	5	N	NSAIDREN	0		NULL	13	15	2
69	F	4	5	N	ANTBSTAT	0	N	N	8	12	2
80	F	1	0	Y	NSAIDREN	1	N	M	1	7	1
49	F	1	5	Y	NSAIDULC	2		NULL	5	4	9
78	F	1	4	Y	NSAIDREN	1		NULL	13	3	6
76	M	1	NULL	Y	METRENAL	1		NULL	NULL	NULL	2
72	M	1	3	Y	NSAIDREN	1	Y	R	4	10	13
70	F	1	3	Y	ANTBSTAT	1	N	N	7	5	3
81	F	3	2	Y	ALLORENA	1	N	M	10	0	1
47	F	1	4	Y	SODVALE	2	N	N	4	7	26
84	M	1	4	Y	ANTBSTAT	1	Y	R	5	12	5
62	F	1	5	Y	NSAIDREN	1		NULL	5	15	19
70	M	1	5	N	NSAIDREN	0	Y	R	6	10	8
63	M	1	1	Y	NSAIDREN	1		NULL	6	11	3
64	F	1	3	Y	ANTBSTAT	1	N	N	6	0	2
79	F	3	3	Y	ANTBSTAT	1	N	N	2	7	3
70	M	2	5	N	ANTBSTAT	0	Y	A	7	13	2
54	F	1	2	Y	SODVALP	2	N	N	1	3	11
54	F	1	2	Y	SODVALP	1	Y	A	13	0	8
72	M	1	4	Y	ANTBSTAT	1	N	N	9	9	3
54	F	1	5	Y	SODVALP	3	Y	A	7	14	29
32	F	1	4	Y	SODVALP	3	Y	A	3	10	75
73	F	1	3	Y	ANTBSTAT	1	Y	A	6	8	4
50	M	1	1	Y	MTXFOLIA	1		NULL	1	1	2
74	M	2	4	Y	PHT2NITR	1	Y	A	12	9	2
92	F	1	4	Y	NSAIDREN	2		NULL	2	7	13
72	M	1	2	Y	ANTBSTAT	1	N	N	2	7	4
80	M	1	2	Y	PHT2NITR	1		NULL	2	3	4
81	F	1	3	Y	NSAIDULC	1		NULL	9	10	6
81	F	1	3	Y	NSAIDREN	1		NULL	9	10	6
50	F	1	3	Y	MTXFOLIA	1	Y	R	11	3	2
56	F	1	3	Y	MTXFOLIA	1	N	N	4	1	5
71	M	1	4	Y	NSAIDREN	1	N	N	11	12	1
51	F	1	5	Y	NSAIDREN	1	Y	A	7	0	3
49	F	2	5	Y	SODVALP	2	N	N	5	0	8
78	F	2	5	Y	METRENAL	1	Y	R	7	7	3
70	F	1	NULL	Y	ANTBSTAT	1	N	N	NULL	NULL	5
92	M	1	3	Y	ANTBSTAT	1	Y	R	12	10	2
44	F	2	5	Y	SODVALE	3		NULL	2	5	17
43	F	2	5	Y	SODVALP	1	N	N	2	5	1
59	F	1	4	Y	SODVALE	3	N	N	9	4	25
87	M	1	2	N	ANTBSTAT	0	Y	A	8	8	2
58	F	2	5	Y	SODVALE	3	N	N	2	3	15
80	F	1	1	N	NSAIDREN	0	N	M	5	4	13
52	M	2	5	Y	METRENAL	2	N	N	8	0	10
77	M	1	3	Y	ANTBSTAT	1	N	N	7	6	3
79	M	1	3	Y	NSAIDREN	2	Y	R	5	12	21
76	M	1	2	Y	NSAIDREN	1	Y	R	5	3	1
70	F	1	3	Y	METRENAL	2	Y	A	6	10	9
33	F	1	3	Y	MTXFOLIA	1	Y	A	2	4	1
73	F	1	1	Y	METRENAL	2		NULL	10	9	24
52	F	1	1	N	ANTBSTAT	0	N	N	4	2	2
59	F	1	3	Y	SODVALP	2	N	N	15	0	19
77	F	1	1	Y	METRENAL	3	Y	A	9	10	24
72	M	1	NULL	Y	METRENAL	1	Y	A	NULL	NULL	8
54	F	1	2	Y	SODVALE	3		NULL	5	2	20
62	M	1	4	Y	ANTBSTAT	1	N	N	3	4	3
75	F	3		N	NSAIDREN	0		NULL	9	11	2
75	M	1	3	N	MTXFOLIA	0	Y	A	0	13	3
66	M	1	4	Y	ANTBSTAT	2	Y	A	5	7	7
70	M	1	4	Y	ANTBSTAT	1	Y	A	5	4	3
73	F	1	1	Y	ANTBSTAT	1		NULL	10	11	2
76	F	1	4	N	MTXFOLIA	0	Y	A	11	12	1
66	F	1	4	Y	MTXFOLIA	1	Y	R	6	13	5
73	F	4		N	NSAIDREN	0		NULL	9	7	17
70	M	1	4	Y	ANTBSTAT	1		NULL	7	5	3
31	F	2	4	Y	SODVALP	1		NULL	1	3	9
54	F	1	3	Y	NSAIDREN	1		NULL	2	0	5
52	F	2	5	Y	ANTBSTAT	1	N	N	9	14	3
49	F	1	5	Y	SODVALP	2	N	N	10	5	15
56	F	2	5	Y	SODVALP	3	N	N	4	4	20
62	M	2	5	Y	NSAIDREN	1	Y	R	2	1	7
84	F	1	2	Y	NSAIDREN	1	N	M	10	5	1
88	F	1	5	Y	NSAIDREN	1		NULL	6	8	2
76	M	1	3	N	NSAIDREN	0		NULL	2	4	4
76	F	1	0	Y	NSAIDREN	1		NULL	5	4	8
82	M	2	4	Y	METRENAL	1	Y	R	17	11	2
61	M	1	4	Y	MTXFOLIA	1	Y	R	10	3	3
78	F	1	4	Y	NSAIDREN	1		NULL	13	7	9
72	M	2	5	Y	ANTBSTAT	1		NULL	8	5	4
53	F	1	1	Y	MTXFOLIA	1		NULL	4	5	7
81	M	1		Y	NSAIDREN	1	N	M	6	0	18
65	M	1	5	Y	NSAIDREN	1		NULL	14	10	14
71	F	1	4	N	ANTBSTAT	0	Y	R	4	7	4
48	F	2	5	Y	SODVALE	2	N	N	2	4	12
74	M	1	2	Y	ANTBSTAT	1	N	N	6	6	5
78	F	1	3	Y	METRENAL	1	Y	R	8	0	3
77	F	1	3	Y	NSAIDREN	1		NULL	8	0	5
75	F	1	4	Y	MTXFOLIA	3	N	N	7	6	18
70	F	1	5	Y	NSAIDREN	1		NULL	4	11	2
79	F	2	5	Y	NSAIDREN	1	Y	A	8	8	2
73	F	1	1	Y	NSAIDREN	1	N	M	4	8	10
81	F	1	5	Y	NSAIDREN	1		NULL	7	8	5
71	M	1	1	Y	NSAIDREN	1		NULL	7	5	1
76	M	2	1	Y	ANTBSTAT	1		NULL	14	9	4
61	F	1	1	Y	MTXFOLIA	1		NULL	7	6	2
50	M	1	3	Y	PHT2NITR	1		NULL	1	4	4
59	F	3	4	Y	SODVALE	2	N	N	8	8	18
82	M	2	5	Y	METRENAL	3	Y	A	12	7	14
57	F	2	4	Y	SODVALP	2	N	N	5	5	29
49	F	2	5	Y	SODVALE	1		NULL	3	0	4
49	F	1	5	Y	SODVALP	2	N	N	1	2	19
60	M	1	3	Y	ANTBSTAT	3	Y	R	6	5	8
79	F	1	5	N	NSAIDREN	0		NULL	3	9	2
72	F	2	4	Y	ANTBSTAT	1	N	N	7	0	10
47	F	1	1	Y	SODVALE	2	N	N	3	4	10
83	F	1	2	Y	NSAIDREN	1		NULL	9	9	8
73	F	2	2	Y	NSAIDREN	1	Y	R	2	0	18
93	F	1	0	Y	NSAIDREN	1		NULL	4	8	10
94	M	1	3	Y	NSAIDREN	4	N	M	9	13	47
58	F	1	2	Y	MTXFOLIA	1	Y	R	3	3	4
63	F	1	1	Y	NSAIDREN	1	Y	A	4	3	1
44	F	9	NULL	Y	SODVALE	2	N	N	NULL	NULL	8
92	M	1	4	Y	ANTBSTAT	1		NULL	6	5	3
55	M	1	5	Y	ANTBSTAT	1	N	N	4	0	1
82	M	1	1	Y	ANTBSTAT	1	Y	R	10	12	3
64	F	1	4	Y	ANTBSTAT	1	Y	R	4	13	4
76	M	1	1	N	ANTBSTAT	0	N	N	10	0	5
57	F	2	5	Y	SODVALE	3	N	N	14	11	27
60	F	1	4	Y	MTXFOLIA	1	Y	R	8	8	2
78	M	1	4	N	ANTBSTAT	0	Y	R	7	11	2
78	M	1	4	N	NSAIDREN	0		NULL	7	11	7
78	F	1	1	Y	ANTBSTAT	1	N	N	2	5	3
56	F	1	2	Y	SODVALP	2		NULL	2	6	27
88	F	2	NULL	Y	ANTBSTAT	1		NULL	NULL	NULL	2
74	F	1	1	Y	NSAIDREN	1		NULL	6	7	6
73	F	1	4	N	MTXFOLIA	0		NULL	4	5	4
53	F	1	2	Y	SODVALE	4	Y	A	8	10	15
56	F	1	5	Y	SODVALE	2	N	N	8	0	15
72	M	1	3	Y	ANTBSTAT	1		NULL	5	4	3
53	F	1	3	Y	SODVALE	2		NULL	8	15	13
78	F	1	5	N	ANTBSTAT	0		NULL	9	11	1
78	F	1	5	Y	NSAIDREN	1		NULL	5	2	16
66	M	2	NULL	Y	NSAIDREN	1		NULL	NULL	NULL	5
66	M	2	5	N	NSAIDREN	0		NULL	5	0	5
49	F	1	3	Y	SODVALP	1	N	N	0	0	5
56	F	2	5	Y	SODVALP	1	N	N	4	6	18
77	F	1	1	Y	ANTBSTAT	1	Y	R	5	5	5
76	F	1	2	Y	METRENAL	1		NULL	6	9	5
76	F	1	2	Y	NSAIDREN	2	Y	R	6	9	18
55	M	3	5	Y	METRENAL	1	N	N	5	12	16
41	F	2	1	Y	MTXFOLIA	2	Y	A	2	2	5
73	M	1	4	Y	ANTBSTAT	1	Y	R	7	18	3
47	M	1	3	Y	MTXFOLIA	1	N	N	6	4	8
53	F	1	NULL	Y	MTXFOLIA	1	N	F	NULL	NULL	11
62	F	2	3	Y	MTXFOLIA	1	Y	A	9	7	2
80	M	1	4	Y	NSAIDREN	1	N	M	7	7	5
70	F	1	3	Y	NSAIDREN	1	Y	R	6	10	15
76	M	1	4	Y	ANTBSTAT	1	Y	R	5	8	2
72	F	1	2	N	ANTBSTAT	0	N	N	10	8	3
50	M	1	2	Y	ANTBSTAT	1	Y	R	0	2	4
75	F	2	5	Y	METRENAL	2	Y	A	4	14	15
57	F	1	3	Y	NSAIDULC	1	Y	A	4	8	1
77	F	2	5	Y	ANTBSTAT	2	Y	R	6	3	5
57	M	1	5	Y	ANTBSTAT	1	Y	R	5	4	6
82	F	1	2	Y	NSAIDREN	2	Y	A	8	4	13
77	F	1	3	N	METRENAL	0	N	N	16	9	5
77	M	1	2	N	ANTBSTAT	0	N	F	7	5	5
83	F	1	1	Y	ANTBSTAT	2	N	N	4	9	6
62	F	1	5	Y	METRENAL	1	N	N	11	0	6
51	F	1	5	Y	SODVALP	3	N	N	8	3	26
80	F	1	5	Y	MTXFOLIA	1	N	F	7	5	2
78	F	1	4	N	NSAIDREN	0		NULL	0	0	2
78	F	1	4	Y	NSAIDREN	4	Y	A	4	9	43
56	M	1	4	Y	NSAIDULC	1		NULL	1	0	3
80	F	1	5	Y	NSAIDREN	1		NULL	8	8	10
78	M	1	2	Y	NSAIDREN	2		NULL	4	4	9
46	F	1	1	Y	MTXFOLIA	1		NULL	2	0	3
59	F	1	1	Y	SODVALP	2	Y	A	6	10	19
41	M	1	3	Y	BUPREPIL	4	N	N	8	6	22
52	M	1	3	N	METRENAL	0	Y	R	5	6	4
53	F	1	3	Y	SODVALE	3	N	N	8	10	25
62	F	1	5	Y	MTXFOLIA	1	N	N	5	22	21
61	M	1	4	Y	ANTBSTAT	1	Y	A	9	11	3
62	M	1	2	Y	NSAIDULC	1		NULL	5	4	7
58	F	9	3	Y	SODVALE	2	N	N	3	1	17
55	F	1	4	Y	ANTBSTAT	1	Y	R	14	4	3
66	M	1	4	Y	ALLORENA	1		NULL	6	17	5
49	M	2	2	N	ANTBSTAT	0	N	N	7	0	2
68	M	1	1	Y	ANTBSTAT	1	N	N	11	9	3
69	M	2	5	Y	METRENAL	1	N	N	8	12	32
67	F	2	2	Y	NSAIDREN	1		NULL	7	3	2
75	M	1	0	Y	ANTBSTAT	1		NULL	7	13	3
68	M	1	5	Y	PHT2NITR	1	N	N	2	10	1
67	F	1	5	Y	ANTBSTAT	1		NULL	6	15	3
82	M	1	5	Y	METRENAL	1		NULL	13	7	7
81	M	1	5	Y	NSAIDREN	1	N	M	13	7	5
80	M	1	1	N	MTXFOLIA	0	Y	A	17	9	4
85	F	1	NULL	Y	NSAIDREN	1	N	M	NULL	NULL	1
64	M	1		Y	METRENAL	1	Y	R	8	11	1
67	F	4	1	Y	ANTBSTAT	1	Y	R	4	3	3
90	M	1	1	Y	METRENAL	1	N	M	12	8	24
60	F	1	5	Y	ANTBSTAT	1		NULL	9	4	3
87	M	1	4	Y	NSAIDREN	2	Y	A	5	0	6
92	F	1	3	Y	ANTBSTAT	1		NULL	10	9	3
78	M	4	5	Y	PHT2NITR	1		NULL	10	7	2
61	M	4	1	N	NSAIDREN	0		NULL	0	0	2
70	M	1	2	Y	ANTBSTAT	1		NULL	7	6	2
51	F	1	5	Y	SODVALE	2		NULL	11	3	11
73	F	1	4	Y	NSAIDREN	1		NULL	4	4	2
75	M	1		Y	PHT2NITR	1	Y	A	1	6	3
72	M	1	1	Y	ANTBSTAT	1	N	N	5	8	3
94	M	1	1	Y	NSAIDREN	1	N	M	1	2	14
78	M	2	4	Y	METRENAL	1		NULL	6	12	2
79	M	1	2	N	NSAIDREN	0	N	F	3	3	1
42	F	1	1	Y	SODVALE	4	N	N	1	1	13
73	F	2	5	Y	METRENAL	3	Y	R	14	12	23
72	M	1	5	N	ALLORENA	0	Y	R	0	10	5
49	M	3	3	Y	MTXFOLIA	1	Y	A	3	5	1
69	M	1	4	Y	PHT2NITR	2	Y	A	1	9	7
49	F	1	1	Y	SODVALE	2	N	N	3	4	18
66	M	1	5	Y	PHT2NITR	1		NULL	4	7	8
86	F	1	3	Y	NSAIDREN	1	N	M	4	8	8
87	F	1	5	Y	NSAIDREN	1	Y	R	8	13	15
83	F	1	0	Y	NSAIDREN	1	N	M	4	9	9
68	F	1	5	Y	ANTBSTAT	1		NULL	2	5	3
89	M	1	2	Y	NSAIDREN	3	N	M	4	6	17
37	F	1	5	Y	SODVALP	2		NULL	6	3	10
83	M	1	4	Y	ANTBSTAT	1	Y	R	9	9	3
81	M	1	2	Y	PHT2NITR	1		NULL	2	8	2
66	M	1	5	Y	PHT2NITR	1	Y	A	2	4	2
67	M	1	1	Y	ANTBSTAT	1	N	N	4	7	3
72	F	1	1	N	NSAIDREN	0		NULL	6	5	4
56	M	1	4	Y	NSAIDREN	1	Y	R	0	1	2
77	F	1	3	Y	ANTBSTAT	1		NULL	7	7	2
78	M	1	5	Y	METRENAL	2	Y	A	5	9	16
65	M	3	5	Y	ANTBSTAT	1	N	N	8	0	3
30	M	1	2	Y	NSAIDULC	1		NULL	0	0	3
30	F	2	2	Y	SODVALE	1		NULL	2	0	2
75	F	1	3	Y	NSAIDREN	1		NULL	11	8	11
75	F	1		N	NSAIDREN	0		NULL	0	0	3
64	M	1	4	Y	MTXFOLIA	1	Y	A	5	6	1
70	F	1	4	Y	MTXFOLIA	1	Y	A	5	10	3
80	M	1	3	Y	NSAIDREN	2	N	M	5	3	2
75	M	1	2	Y	METRENAL	1		NULL	8	0	10
38	F	2	5	Y	SODVALP	1		NULL	1	0	5
61	F	1	1	Y	ANTBSTAT	2	N	N	9	8	10
74	F	1	1	N	MTXFOLIA	0	Y	A	11	11	5
77	M	2	5	N	ALLORENA	0	Y	R	0	12	7
75	F	1	2	Y	MTXFOLIA	1	Y	A	8	3	3
59	F	2	4	Y	SODVALP	2	N	N	4	17	25
56	M	2	4	Y	NSAIDREN	1		NULL	11	9	11
41	F	1	1	Y	SODVALE	3	N	N	2	1	11
70	M	3	5	Y	ANTBSTAT	1		NULL	3	3	4
77	F	1	4	N	NSAIDREN	0		NULL	16	11	4
67	M	1	3	Y	NSAIDREN	1	Y	R	1	3	8
76	M	1	2	Y	NSAIDREN	1	Y	R	7	5	1
57	F	1	2	Y	MTXFOLIA	1		NULL	1	2	4
83	F	1	0	N	MTXFOLIA	0	N	N	7	19	1
89	F	1	1	Y	METRENAL	1	N	M	4	13	14
91	F	9	NULL	Y	ANTBSTAT	2	N	M	NULL	NULL	4
77	M	1	3	Y	NSAIDREN	3	Y	A	8	16	17
77	F	1	4	Y	METRENAL	1	Y	R	7	17	2
56	F	2	5	Y	MTXFOLIA	1	Y	R	5	8	4
51	F	2	3	Y	SODVALP	4	Y	A	2	8	17
80	F	9	NULL	Y	ANTBSTAT	1	Y	R	NULL	NULL	2
52	F	1	2	Y	MTXFOLIA	2	Y	R	3	5	2
68	M	2	5	Y	PHT2NITR	1	Y	A	8	4	11
53	F	1	5	Y	SODVALP	2	N	N	5	5	29
74	M	1		Y	NSAIDULC	1	Y	A	6	0	1
63	F	1	3	Y	NSAIDREN	1		NULL	4	12	2
74	M	1	5	Y	ANTBSTAT	1		NULL	6	0	3
30	F	1	3	Y	SODVALE	2	Y	A	3	8	21
43	F	2	5	Y	METRENAL	3	N	N	8	11	34
85	M	1	4	Y	METRENAL	1	N	N	9	11	17
82	F	1	NULL	N	NSAIDREN	0	N	M	NULL	NULL	6
72	M	4	3	Y	NSAIDREN	2		NULL	9	2	10
91	F	1	0	Y	NSAIDREN	1		NULL	2	5	2
70	M	1	1	N	ANTBSTAT	0	Y	R	15	9	2
44	F	1	5	Y	MTXFOLIA	1	Y	R	4	4	1
57	F	1	4	Y	SODVALP	4	N	N	7	12	31
78	M	2	5	Y	NSAIDREN	1		NULL	8	3	6
69	F	1	3	Y	METRENAL	2	N	N	6	9	20
74	M	1	4	Y	ANTBSTAT	1	Y	R	18	1	3
49	F	1	2	N	MTXFOLIA	0	N	N	4	0	4
83	M	1	3	Y	NSAIDREN	1	N	M	11	9	7
79	M	1	NULL	N	METRENAL	0	Y	A	NULL	NULL	3
74	F	1	5	Y	ANTBSTAT	1		NULL	4	18	3
69	M	1	1	Y	PHT2NITR	1	Y	A	6	6	18
67	F	1	2	Y	NSAIDREN	1		NULL	0	0	3
71	M	1	3	Y	ANTBSTAT	1		NULL	7	6	3
39	M	2	4	Y	MTXFOLIA	1	N	N	2	0	2
63	F	2	NULL	Y	ANTBSTAT	2	N	N	NULL	NULL	9
73	F	1	3	Y	METRENAL	1	Y	R	10	11	8
77	F	1	4	Y	METRENAL	1	Y	R	12	17	3
80	M	1	1	Y	PHT2NITR	1	Y	A	8	11	1
62	M	1	3	Y	MTXFOLIA	1	Y	A	1	5	3
50	F	1	5	Y	MTXFOLIA	1	N	N	8	10	8
64	F	5	3	N	MTXFOLIA	0	N	N	7	8	6
91	F	1	NULL	Y	NSAIDREN	1		NULL	NULL	NULL	4
78	M	1	5	Y	METRENAL	1	Y	R	11	12	4
30	F	1	2	Y	MTXFOLIA	1		NULL	1	7	3
30	F	1	NULL	N	MTXFOLIA	0		NULL	NULL	NULL	3
50	F	1	3	Y	MTXFOLIA	2	Y	A	2	8	8
30	F	2	3	Y	MTXFOLIA	1	N	N	17	12	3
41	F	2	5	Y	SODVALP	1	N	N	5	1	2
73	M	1	2	Y	ANTBSTAT	1	N	N	3	5	3
82	F	1	5	Y	METRENAL	2		NULL	10	6	12
74	M	1	3	Y	ANTBSTAT	1	N	N	4	3	2
78	F	2	4	Y	NSAIDREN	1	N	N	7	11	1
83	F	1	NULL	N	ANTBSTAT	0	N	N	NULL	NULL	1
69	F	2	5	Y	NSAIDREN	1		NULL	4	3	9
77	M	1	1	Y	ANTBSTAT	1	Y	R	5	3	2
76	M	1	3	Y	ANTBSTAT	1	Y	A	8	13	5
74	F	1	2	Y	NSAIDREN	1		NULL	0	3	5
80	M	4	2	Y	ANTBSTAT	1		NULL	5	11	2
46	F	1	NULL	Y	SODVALP	2	Y	A	NULL	NULL	23
59	F	1	3	Y	SODVALE	3	N	N	10	9	19
63	M	1	4	Y	ANTBSTAT	1	Y	R	15	15	3
35	F	1	2	Y	SODVALP	1	Y	A	2	6	6
79	F	1		N	ANTBSTAT	0	N	N	10	10	4
81	F	1	2	Y	NSAIDREN	1		NULL	8	0	10
35	F	1	4	Y	SODVALP	1	N	N	7	6	13
68	M	2	5	N	METRENAL	0	Y	R	12	7	3
71	M	1	2	Y	ANTBSTAT	2	N	N	4	3	6
73	F	1	3	Y	NSAIDREN	1		NULL	3	0	4
77	F	1	4	Y	NSAIDREN	1		NULL	8	1	4
86	F	1	2	Y	ANTBSTAT	1		NULL	8	4	3
46	F	2	4	Y	NSAIDREN	1	Y	R	1	1	1
80	F	3	5	N	NSAIDREN	0	N	N	5	0	11
80	F	3	5	Y	NSAIDREN	2	N	N	8	4	11
87	M	1	3	Y	ANTBSTAT	1	Y	R	5	7	3
30	F	1	4	N	SODVALP	0	Y	A	2	0	6
30	F	1	5	Y	BUPREPIL	1	N	N	10	1	3
89	F	1	0	Y	NSAIDREN	2	N	M	8	2	5
60	M	3	1	Y	ANTBSTAT	1		NULL	7	7	2
79	F	1	2	Y	NSAIDREN	1	Y	R	6	4	8
82	F	1	1	Y	METRENAL	1		NULL	6	13	4
45	F	1	4	Y	SODVALE	1	N	N	3	0	5
76	F	1	3	Y	ANTBSTAT	1	Y	A	8	9	3
54	F	1	4	Y	SODVALP	1	N	N	5	4	28
83	M	1	3	Y	NSAIDREN	1		NULL	6	5	6
66	F	2	4	N	METRENAL	0	Y	A	6	9	2
65	M	1	1	N	NSAIDREN	0	Y	A	7	8	3
63	M	2	5	Y	NSAIDREN	1		NULL	9	9	2
55	F	1	2	Y	SODVALP	4	N	N	5	3	44
74	F	1	1	Y	ANTBSTAT	2	Y	R	10	7	7
67	M	1	NULL	N	NSAIDREN	0		NULL	NULL	NULL	2
80	M	1	1	Y	NSAIDREN	1		NULL	7	5	5
67	M	1	5	N	NSAIDREN	0		NULL	4	5	4
53	F	1	2	Y	SODVALP	2	N	N	9	10	22
54	F	1	2	Y	NSAIDREN	1	Y	R	9	10	10
72	F	2	5	Y	METRENAL	3		NULL	13	10	10
55	F	1	3	Y	SODVALE	1		NULL	3	1	5
66	M	1	2	Y	MTXFOLIA	1		NULL	5	1	1
59	M	4	2	Y	ANTBSTAT	1		NULL	7	6	2
73	F	2	5	Y	ANTBSTAT	1		NULL	0	0	4
73	F	1	3	Y	NSAIDREN	1	Y	R	7	6	21
72	F	2	5	Y	ANTBSTAT	2	N	N	9	12	6
73	F	1	4	Y	NSAIDREN	1		NULL	11	10	3
73	F	1	4	N	ANTBSTAT	0		NULL	11	10	1
65	M	1	3	Y	ANTBSTAT	1	Y	R	8	12	3
52	F	1	1	Y	MTXFOLIA	1	Y	A	3	3	1
51	F	1	5	Y	ANTBSTAT	1	Y	A	1	0	3
76	F	1	2	N	NSAIDREN	0		NULL	10	8	5
68	M	2	3	N	MTXFOLIA	0	N	F	1	7	8
70	F	1	3	Y	MTXFOLIA	1	N	F	13	9	1
67	F	1	4	Y	NSAIDREN	3	N	N	5	6	19
78	F	1	5	Y	ANTBSTAT	1	Y	R	4	5	7
73	F	2	5	Y	METRENAL	1		NULL	10	9	11
73	F	2	5	Y	NSAIDREN	1	N	M	10	9	17
71	F	1	3	N	NSAIDREN	0		NULL	4	7	3
75	M	2	2	Y	NSAIDREN	1	Y	R	9	10	11
76	M	1	2	Y	NSAIDREN	1	N	M	11	0	8
71	M	1	3	Y	PHT2NITR	1		NULL	3	2	7
71	M	1	4	Y	ANTBSTAT	2	Y	R	4	4	7
48	M	1	4	N	ANTBSTAT	0	N	N	3	6	3
76	M	1	4	Y	ANTBSTAT	1		NULL	3	2	2
78	M	1	5	Y	NSAIDREN	1		NULL	8	5	3
78	F	1	5	Y	NSAIDREN	1		NULL	3	2	5
59	M	1	3	Y	METRENAL	2	N	N	7	14	18
47	M	1	3	Y	MTXFOLIA	1	N	N	2	7	7
85	M	1	4	Y	NSAIDREN	1	Y	R	2	4	5
73	M	1	5	Y	METRENAL	1		NULL	18	10	4
55	F	2	5	Y	NSAIDREN	1		NULL	6	19	22
66	M	1	5	Y	NSAIDREN	1	Y	R	7	0	3
54	M	1	4	Y	ANTBSTAT	1		NULL	7	4	2
67	F	1	4	Y	ANTBSTAT	1		NULL	9	12	3
67	F	1	5	Y	NSAIDREN	2	Y	R	6	15	31
74	F	1	4	Y	NSAIDREN	1	Y	R	3	0	4
32	F	1	5	Y	BUPREPIL	3		NULL	16	6	17
32	F	1	5	Y	SODVALE	3		NULL	16	6	17
73	M	1	2	Y	ANTBSTAT	1	Y	R	3	2	4
73	M	1	2	N	ANTBSTAT	0	Y	R	0	0	4
53	F	4	2	Y	METRENAL	1	Y	R	7	16	15
83	F	2	NULL	Y	ANTBSTAT	1	Y	R	NULL	NULL	4
73	F	1	5	N	NSAIDREN	0		NULL	4	6	7
74	F	1	4	Y	ANTBSTAT	1		NULL	10	10	3
72	M	1	3	N	MTXFOLIA	0	N	N	1	1	9
60	F	4	5	Y	METRENAL	3	N	N	4	0	28
59	F	4	5	Y	NSAIDREN	1	N	M	4	0	6
60	F	3	5	Y	METRENAL	1		NULL	2	8	7
48	F	2	5	Y	SODVALP	3	N	N	2	5	16
69	F	1	4	Y	ANTBSTAT	1	Y	R	8	12	2
60	F	1	3	Y	MTXFOLIA	1	Y	R	9	4	4
63	M	2	NULL	Y	METRENAL	1	N	N	NULL	NULL	14
62	M	2	NULL	N	ALLORENA	0	N	N	NULL	NULL	2
78	M	1	3	Y	ANTBSTAT	1		NULL	3	3	3
60	M	1	1	Y	NSAIDREN	1		NULL	1	0	4
77	M	1	3	Y	ANTBSTAT	1	Y	A	8	5	1
50	M	1		Y	ANTBSTAT	1	N	N	3	3	3
30	F	2	5	Y	SODVALP	3	N	N	6	5	14
58	F	1	4	Y	SODVALP	2	N	N	4	9	17
62	F	1	1	Y	ANTBSTAT	1	Y	R	4	10	2
56	F	2	5	N	NSAIDREN	0		NULL	12	5	5
89	F	3	NULL	Y	NSAIDREN	2	N	M	NULL	NULL	11
79	M	4	4	N	NSAIDREN	0	Y	A	1	4	3
34	F	2	5	Y	SODVALE	2	Y	A	1	1	9
65	F	4	4	Y	ANTBSTAT	1	N	N	8	9	2
67	F	3	5	N	ANTBSTAT	0	N	N	5	6	2
57	F	1	5	Y	ANTBSTAT	1	Y	R	6	22	2
64	M	2	5	Y	METRENAL	2	N	F	11	12	5
57	F	1	1	N	MTXFOLIA	0	N	N	9	13	13
68	M	1	1	Y	METRENAL	1		NULL	11	12	1
78	F	2	5	Y	METRENAL	1	Y	A	13	12	2
75	F	2	4	Y	NSAIDREN	1	Y	R	8	15	4
66	M	1	3	N	NSAIDREN	0	N	N	3	4	3
44	F	2	5	Y	SODVALE	2	N	N	5	1	12
52	F	2	3	Y	MTXFOLIA	1		NULL	4	1	3
75	M	1	4	Y	ANTBSTAT	1	Y	R	4	5	3
76	F	1	2	N	NSAIDREN	0		NULL	4	0	8
45	M	1	2	Y	NSAIDULC	1	Y	R	3	1	1
61	F	1	3	N	ANTBSTAT	0	N	N	12	9	1
78	F	1	3	Y	NSAIDREN	1		NULL	3	9	12
64	M	1	4	N	ANTBSTAT	0	N	N	2	6	2
59	F	1	5	Y	SODVALP	2	N	N	6	6	18
69	M	1	2	Y	ANTBSTAT	1	N	N	3	5	3
79	M	1	5	Y	ANTBSTAT	1	Y	R	9	0	2
81	M	1	3	Y	NSAIDREN	1	N	M	4	4	2
46	M	3	5	Y	METRENAL	1	N	N	2	8	5
45	M	3	5	N	ALLORENA	0	N	N	2	8	2
66	M	2	4	Y	ALLORENA	3	N	N	10	7	6
65	F	1	4	Y	ANTBSTAT	1	N	N	5	7	3
56	F	3	4	Y	MTXFOLIA	1		NULL	3	8	1
61	F	2	2	Y	NSAIDREN	1	N	N	4	5	6
77	M	1	5	N	NSAIDREN	0		NULL	5	6	1
73	M	1	2	Y	NSAIDREN	1	Y	A	14	13	10
73	M	1	5	Y	ALLORENA	2	Y	R	11	9	12
55	M	2	5	N	METRENAL	0	N	M	9	8	1
43	F	1	4	Y	SODVALP	4	N	N	6	3	24
88	F	1	NULL	N	METRENAL	0	N	M	NULL	NULL	2
55	F	1	1	Y	SODVALE	3		NULL	3	2	28
66	F	2	3	N	ANTBSTAT	0	N	N	10	14	2
64	F	1	5	Y	NSAIDREN	1		NULL	15	8	2
80	F	1	0	Y	METRENAL	1	Y	A	8	10	2
62	M	1	1	Y	ANTBSTAT	1	N	N	7	5	3
82	F	1	3	Y	NSAIDREN	2	N	M	6	4	16
71	F	2	5	Y	METRENAL	2	N	N	8	15	18
61	M	2	5	N	ALLORENA	0	Y	A	6	10	1
90	M	1	NULL	Y	NSAIDREN	1	Y	R	NULL	NULL	5
85	M	1	NULL	Y	NSAIDREN	2	Y	A	NULL	NULL	19
71	F	2	4	Y	NSAIDREN	1	N	N	6	10	3
59	M	1	1	Y	NSAIDREN	1		NULL	0	0	3
53	F	1	1	Y	NSAIDULC	1	Y	R	0	5	3
73	F	1		N	NSAIDREN	0	N	M	7	0	5
63	M	1	NULL	Y	ANTBSTAT	1	N	N	NULL	NULL	6
71	M	1	4	Y	ANTBSTAT	1	N	N	5	4	3
84	F	1	5	Y	NSAIDREN	1		NULL	7	0	7
29	F	2	4	Y	SODVALP	1	N	N	3	0	10
48	F	3	4	Y	METRENAL	2	N	N	9	8	6
49	F	3	4	Y	NSAIDREN	1		NULL	9	8	15
83	F	1	2	Y	NSAIDREN	1		NULL	3	0	18
85	F	1	3	Y	NSAIDREN	1	N	M	8	10	19
81	M	1	NULL	Y	METRENAL	1	Y	R	NULL	NULL	10
84	F	1	2	Y	NSAIDREN	1	N	M	9	13	5
65	M	1	3	Y	NSAIDREN	1	N	F	12	11	1
68	F	2		Y	MTXFOLIA	5	Y	A	8	18	46
72	F	1	0	N	ANTBSTAT	0	Y	R	15	14	4
69	F	1	4	Y	MTXFOLIA	3	N	N	8	6	17
81	M	1	2	Y	NSAIDREN	1	Y	A	12	7	11
79	M	1	5	N	MTXFOLIA	0	N	N	7	12	8
51	F	3	5	Y	METRENAL	2	Y	A	4	11	14
70	M	2	NULL	N	NSAIDREN	0		NULL	NULL	NULL	9
70	M	2	5	N	NSAIDREN	0		NULL	11	9	9
54	F	1	4	Y	SODVALE	1	N	N	2	0	6
41	F	1	4	Y	SODVALP	1		NULL	5	3	5
78	M	1	0	Y	METRENAL	1	Y	A	3	0	1
62	F	1	4	N	NSAIDREN	0		NULL	5	4	3
42	F	3	3	Y	SODVALE	3	Y	A	5	3	13
49	F	2	4	Y	SODVALP	1		NULL	0	0	4
49	F	1	3	Y	SODVALP	3	N	N	2	2	9
76	F	1		Y	METRENAL	1	Y	A	11	0	1
57	F	3	5	Y	SODVALP	3	N	N	6	5	18
80	M	1	5	Y	NSAIDREN	1	Y	A	21	7	17
43	F	2	3	Y	SODVALE	1		NULL	5	0	5
81	M	1	4	N	METRENAL	0	N	N	10	3	3
56	F	1	3	Y	SODVALE	2	Y	A	8	0	12
71	F	3	5	Y	METRENAL	3	N	N	11	10	11
71	F	1	5	Y	ANTBSTAT	1	Y	R	11	19	3
88	F	1	4	Y	NSAIDREN	1	N	M	1	5	1
47	M	1		Y	NSAIDULC	1	Y	R	6	4	2
59	M	3	1	Y	PHT2NITR	1	N	N	14	10	12
77	F	1	2	Y	ANTBSTAT	1	Y	A	3	0	3
56	M	1	2	Y	MTXFOLIA	1	N	N	3	4	4
79	M	1	2	N	METRENAL	0	Y	R	9	10	6
39	F	1	NULL	Y	SODVALE	1	N	N	NULL	NULL	4
85	M	1	5	Y	ANTBSTAT	1	N	N	7	5	1
77	F	1	4	Y	ANTBSTAT	1		NULL	5	7	3
46	F	1	4	Y	SODVALP	2		NULL	2	4	19
68	M	1	5	Y	PHT2NITR	1		NULL	7	7	3
52	F	1		Y	SODVALE	2	N	N	3	3	17
74	M	1	2	Y	NSAIDREN	1	Y	A	3	4	4
81	F	2	5	N	NSAIDREN	0		NULL	6	6	2
64	F	2	4	Y	ANTBSTAT	2		NULL	7	11	5
46	F	2	3	Y	SODVALP	3	Y	A	8	11	23
67	M	1	5	Y	NSAIDREN	1		NULL	6	0	2
65	F	3	4	Y	ANTBSTAT	1	N	N	6	9	1
77	M	1	NULL	Y	ANTBSTAT	1	N	N	NULL	NULL	3
29	F	9	3	Y	SODVALE	3	Y	A	1	3	17
29	F	1	4	Y	SODVALP	3	Y	A	3	3	29
61	M	1	2	Y	ANTBSTAT	1		NULL	1	0	3
90	M	1	1	Y	ANTBSTAT	1		NULL	13	10	3
90	M	1	1	N	ANTBSTAT	0		NULL	0	0	3
81	F	1	0	Y	NSAIDREN	1		NULL	3	0	6
59	F	4	2	N	NSAIDREN	0		NULL	3	9	5
59	F	4	2	Y	METRENAL	1	N	N	3	9	18
87	F	1	3	Y	NSAIDREN	1		NULL	8	0	6
75	F	1	1	Y	NSAIDREN	3	Y	R	11	6	3
29	F	2	5	Y	MTXFOLIA	1	Y	R	4	8	1
84	F	1	4	Y	ANTBSTAT	1	Y	R	3	11	4
79	F	9	4	Y	MTXFOLIA	1		NULL	3	0	4
28	F	1	4	Y	SODVALE	1	N	M	2	0	1
61	F	3	NULL	Y	NSAIDREN	1		NULL	NULL	NULL	4
74	F	1	1	Y	NSAIDREN	1		NULL	6	5	3
76	M	1	4	N	METRENAL	0		NULL	8	6	12
79	F	1	0	Y	ANTBSTAT	1	N	N	7	9	6
74	F	1	2	N	ANTBSTAT	0	N	N	3	2	2
68	M	1	5	Y	NSAIDREN	2		NULL	6	2	12
85	F	1	5	N	NSAIDREN	0	N	M	4	0	3
46	F	2	3	Y	ANTBSTAT	1	N	N	9	7	2
71	F	1	5	Y	METRENAL	2	Y	R	5	8	12
76	M	2	1	N	ALLORENA	0	Y	A	10	16	4
62	M	3	4	Y	NSAIDULC	1	N	N	6	6	6
82	F	1	5	Y	NSAIDREN	1		NULL	4	5	7
68	F	1	2	N	NSAIDREN	0	N	N	6	4	1
69	M	1	2	Y	NSAIDREN	1		NULL	7	7	3
66	M	2	5	Y	ALLORENA	1	Y	A	6	17	2
66	F	9		Y	MTXFOLIA	1	N	F	2	0	1
61	F	1	2	Y	NSAIDULC	1		NULL	4	8	8
67	M	5	3	Y	ANTBSTAT	1	Y	R	5	9	3
87	F	2	2	N	NSAIDREN	0	N	M	10	0	5
66	F	1	1	Y	NSAIDREN	1		NULL	2	4	4
61	F	1	2	Y	ANTBSTAT	1	N	N	7	3	3
75	F	1	5	Y	METRENAL	1		NULL	6	8	1
76	F	1	3	Y	NSAIDREN	1	Y	A	12	10	13
55	F	1	3	Y	MTXFOLIA	1		NULL	6	0	7
55	F	2	NULL	Y	SODVALP	2	N	N	NULL	NULL	5
61	M	1	3	N	NSAIDREN	0		NULL	9	0	13
65	M	1	1	Y	NSAIDULC	1	N	N	2	2	2
86	F	1	3	Y	ANTBSTAT	1		NULL	2	4	4
62	F	3	5	Y	NSAIDREN	1	Y	A	8	7	19
77	M	1	3	Y	NSAIDREN	1		NULL	6	5	8
94	F	1	1	Y	NSAIDULC	1	N	M	9	4	4
79	F	1	1	Y	NSAIDREN	1		NULL	4	7	6
76	M	3	5	Y	ANTBSTAT	1	Y	A	8	10	3
90	M	1	4	Y	NSAIDREN	2	N	M	5	3	25
86	F	1	NULL	Y	METRENAL	1	N	N	NULL	NULL	7
41	F	1	1	Y	SODVALE	3		NULL	3	3	16
71	F	1	4	Y	NSAIDREN	3		NULL	8	4	20
48	F	1	5	Y	SODVALP	3	N	N	3	3	13
48	F	1	3	Y	SODVALE	2		NULL	3	3	10
62	F	3	5	Y	ANTBSTAT	1	Y	R	8	8	3
56	M	1	3	Y	ANTBSTAT	1	N	N	4	5	3
71	F	1	2	Y	NSAIDREN	1	Y	A	8	24	5
74	F	1	2	Y	ANTBSTAT	1	N	N	1	1	2
65	F	3	3	Y	METRENAL	2	N	N	9	7	13
59	M	1	3	Y	ANTBSTAT	1	N	N	3	10	8
89	F	1	5	Y	METRENAL	2	N	M	10	13	17
87	M	1	5	Y	NSAIDREN	1	N	M	12	0	1
73	M	1	5	Y	ANTBSTAT	1		NULL	6	4	4
57	F	2	1	Y	SODVALE	1		NULL	2	0	3
68	M	1	4	Y	NSAIDREN	1		NULL	3	3	5
78	F	1	5	Y	NSAIDREN	1		NULL	3	3	6
75	F	9	3	Y	METRENAL	2	Y	A	6	0	4
78	M	1	5	Y	ANTBSTAT	1	N	N	9	10	3
83	M	1	4	Y	ALLORENA	1	Y	R	8	8	5
69	M	9	NULL	N	ALLORENA	0	N	N	NULL	NULL	4
69	F	2	5	N	METRENAL	0	N	N	6	8	8
79	M	1	4	Y	ANTBSTAT	1	Y	R	9	11	2
30	M	1	5	Y	MTXFOLIA	1	Y	A	6	1	2
86	M	1	3	Y	NSAIDREN	1	N	M	4	7	4
67	F	1	4	Y	ANTBSTAT	1	Y	R	9	7	3
92	F	1	3	Y	NSAIDREN	1		NULL	5	0	14
83	M	1	3	Y	ANTBSTAT	1	Y	R	14	11	6
43	F	2	5	Y	SODVALE	1		NULL	2	1	2
75	F	1	5	Y	NSAIDREN	1		NULL	4	0	16
44	F	2	4	Y	SODVALP	2	Y	A	2	4	23
64	M	1	4	Y	MTXFOLIA	1	Y	A	6	6	1
71	F	1		N	ANTBSTAT	0		NULL	0	0	3
71	F	1		Y	ANTBSTAT	1		NULL	3	2	3
80	F	1	5	Y	METRENAL	1	Y	R	7	15	6
80	M	2	3	N	METRENAL	0	N	F	5	8	7
71	F	1	5	Y	METRENAL	1	Y	A	6	7	6
29	F	2	5	N	SODVALE	0	N	N	1	0	5
63	M	1	3	Y	PHT2NITR	1		NULL	4	6	3
80	F	1	4	Y	NSAIDULC	1		NULL	5	5	4
83	F	1	3	Y	NSAIDREN	1	N	M	5	9	1
46	F	3	5	Y	SODVALP	2	Y	A	1	2	17
81	M	1	2	Y	NSAIDREN	1	Y	A	7	11	1
83	M	1	2	Y	ANTBSTAT	2	N	N	10	6	6
69	F	9	NULL	Y	ANTBSTAT	1		NULL	NULL	NULL	2
82	M	1	1	N	PHT2NITR	0		NULL	8	2	5
61	M	3	5	Y	ANTBSTAT	1		NULL	5	2	3
77	F	1	4	Y	NSAIDREN	3		NULL	3	2	17
48	F	2	5	Y	SODVALP	3	N	N	1	3	11
74	M	1	3	Y	PHT2NITR	1	N	N	5	8	1
87	M	1	3	Y	ANTBSTAT	1	Y	R	8	11	15
45	F	1	2	Y	SODVALP	3	Y	A	6	7	50
84	M	1	4	Y	ANTBSTAT	1		NULL	6	7	2
54	F	1	1	Y	ANTBSTAT	1	Y	R	6	3	3
62	M	1	3	Y	MTXFOLIA	1	Y	R	2	2	5
28	F	1	3	Y	SODVALP	2	Y	A	5	5	30
67	M	1	5	Y	METRENAL	1	Y	R	11	12	3
67	M	1	5	N	NSAIDREN	0		NULL	11	12	9
66	M	1	4	Y	ANTBSTAT	1	Y	A	4	3	6
63	F	1	1	Y	ANTBSTAT	1		NULL	1	4	3
86	M	1	4	N	PHT2NITR	0	Y	A	11	0	5
87	M	1	4	Y	NSAIDREN	1		NULL	11	0	16
58	M	1	5	Y	ANTBSTAT	1	N	N	2	3	3
63	M	1	3	Y	NSAIDULC	3	Y	A	5	6	9
60	M	2	3	Y	METRENAL	1	Y	A	4	5	3
82	F	1		Y	NSAIDREN	1	Y	A	5	12	6
53	F	1	1	N	MTXFOLIA	0	N	N	1	2	11
87	M	1	4	Y	NSAIDREN	1		NULL	17	12	10
49	F	1	2	Y	SODVALP	3	N	N	4	4	22
74	M	1	2	Y	PHT2NITR	1		NULL	15	6	18
48	F	1		Y	NSAIDREN	1		NULL	4	3	5
70	F	1	1	Y	MTXFOLIA	1	Y	A	3	3	3
82	F	1	3	Y	METRENAL	1		NULL	8	6	3
84	M	1	4	N	NSAIDREN	0	N	M	7	0	6
53	F	2	5	Y	MTXFOLIA	1		NULL	4	4	3
28	F	1	5	Y	SODVALE	1	Y	A	16	5	11
75	F	1	2	Y	ANTBSTAT	1	N	M	7	12	3
71	F	2	4	Y	NSAIDREN	1		NULL	10	11	9
68	M	1	3	Y	ANTBSTAT	1	N	F	7	8	3
83	F	1	3	N	NSAIDREN	0	N	M	5	0	7
80	M	1	3	Y	NSAIDREN	1	N	M	9	0	1
79	M	1	4	Y	NSAIDREN	1		NULL	3	1	5
74	F	1	0	N	NSAIDREN	0	Y	R	3	0	2
69	F	1	2	Y	METRENAL	2		NULL	8	13	18
69	F	1	2	N	NSAIDREN	0		NULL	8	13	5
47	F	1	1	Y	MTXFOLIA	1		NULL	1	4	3
57	F	2	3	Y	SODVALP	2	N	N	4	4	21
65	M	2	4	Y	PHT2NITR	1	N	N	6	6	3
56	M	1	1	Y	PHT2NITR	1	N	N	4	0	5
77	F	1	1	Y	MTXFOLIA	1	Y	R	4	2	1
46	M	1	4	Y	ANTBSTAT	1	Y	A	2	3	3
77	F	1	4	Y	NSAIDREN	1	N	M	3	5	7
38	F	1	5	Y	SODVALP	2	Y	A	8	9	15
51	F	1	1	Y	SODVALE	2	Y	A	1	2	13
89	F	1	5	Y	NSAIDREN	1	N	M	9	9	14
82	F	1	5	Y	NSAIDREN	4	N	M	5	7	25
88	M	9	2	Y	NSAIDREN	1	N	M	11	0	1
51	M	3	5	Y	METRENAL	1	Y	A	10	10	8
51	M	3	5	Y	ALLORENA	1	Y	A	10	10	5
79	M	1	5	Y	ANTBSTAT	3	Y	A	8	20	9
59	F	4	4	Y	SODVALP	1	N	N	0	0	3
88	M	1		Y	PHT2NITR	1	Y	A	8	10	6
79	M	1	NULL	Y	NSAIDREN	1		NULL	NULL	NULL	13
92	F	9	3	N	NSAIDREN	0	N	M	2	0	1
77	F	1	4	N	NSAIDREN	0	Y	R	0	1	1
73	F	1	1	Y	MTXFOLIA	1	Y	A	3	8	2
60	M	1	2	Y	PHT2NITR	1	Y	R	4	5	5
27	F	1	2	Y	MTXFOLIA	2	N	N	5	2	22
64	F	1	1	Y	MTXFOLIA	1	Y	R	9	13	2
74	M	1	1	Y	METRENAL	1	Y	R	8	11	5
58	M	1	2	Y	ANTBSTAT	2	Y	R	6	5	4
87	F	1	4	Y	NSAIDREN	1	N	M	8	8	3
87	F	4	4	Y	NSAIDREN	4	N	M	4	7	14
69	M	1	3	Y	NSAIDREN	1		NULL	4	0	1
51	F	1	4	Y	SODVALE	2	Y	A	2	1	7
79	M	1	NULL	Y	NSAIDREN	2		NULL	NULL	NULL	8
72	F	1	3	Y	ANTBSTAT	1	Y	R	2	2	2
41	F	1	2	Y	SODVALE	3	N	N	3	2	24
69	M	2	4	Y	ALLORENA	1	N	N	10	11	5
89	F	1	1	N	NSAIDREN	0	N	M	4	4	8
66	F	4	1	Y	ANTBSTAT	1		NULL	5	1	2
28	F	1	3	Y	SODVALP	3	N	N	1	4	16
57	F	1	4	Y	SODVALP	3	N	M	2	4	14
46	F	1	1	Y	SODVALP	4	N	N	4	4	25
58	F	4	2	Y	MTXFOLIA	1		NULL	8	1	5
81	M	1	3	Y	METRENAL	1	Y	R	9	8	6
68	F	2	3	Y	ANTBSTAT	1		NULL	4	3	3
51	F	1	2	Y	SODVALP	3	Y	A	12	4	54
48	F	1	2	Y	SODVALP	2		NULL	5	4	8
71	M	1	2	Y	NSAIDREN	1		NULL	6	10	5
28	F	9	4	Y	SODVALE	4	N	M	3	6	21
76	F	1	4	Y	NSAIDREN	1		NULL	4	6	12
47	F	2	5	Y	SODVALP	1		NULL	2	2	2
76	M	1	1	N	NSAIDREN	0		NULL	5	7	1
81	M	1	NULL	N	NSAIDREN	0	N	M	NULL	NULL	1
74	M	1	NULL	Y	ALLORENA	2	N	F	NULL	NULL	6
73	F	3	4	Y	ANTBSTAT	1	Y	R	11	7	3
53	F	1	2	Y	MTXFOLIA	1	Y	A	6	6	8
65	F	1	1	Y	NSAIDREN	1	Y	R	7	2	3
88	M	2	5	N	ALLORENA	0	N	M	6	2	2
86	F	1	2	Y	METRENAL	2	N	M	13	0	35
44	F	1	5	Y	NSAIDULC	2	N	N	3	3	7
76	F	1	2	Y	NSAIDREN	1		NULL	8	2	6
87	F	1	NULL	N	NSAIDREN	0	N	M	NULL	NULL	2
49	F	1	3	Y	SODVALE	3	N	N	8	3	9
72	F	1	2	Y	ANTBSTAT	2		NULL	9	7	8
54	F	1	5	N	MTXFOLIA	0	N	N	6	2	2
33	F	1	5	Y	SODVALP	2		NULL	10	6	9
27	F	1	2	Y	SODVALE	2	N	N	5	3	7
76	M	2	4	Y	METRENAL	1	Y	R	12	1	2
44	M	1	2	N	NSAIDULC	0	N	N	2	0	4
36	F	1		Y	NSAIDREN	1		NULL	3	25	2
77	F	3	2	Y	ANTBSTAT	2	N	N	7	8	7
57	F	2	5	Y	SODVALP	1	N	N	9	14	13
67	F	1	1	Y	ANTBSTAT	1		NULL	5	4	3
65	M	1	1	Y	ANTBSTAT	1	N	N	7	10	3
84	M	1	4	Y	NSAIDREN	3	N	M	8	12	12
27	F	1	2	Y	SODVALE	2	N	N	2	2	12
84	F	4	3	Y	ANTBSTAT	1	Y	A	4	6	4
46	F	1	2	Y	SODVALP	1		NULL	4	1	3
64	F	4	4	Y	NSAIDREN	1		NULL	4	8	3
36	F	2	4	Y	SODVALE	1	N	N	2	1	11
68	M	1	5	Y	PHT2NITR	1	N	N	9	8	1
62	M	1	1	Y	ANTBSTAT	1	N	N	5	9	3
79	F	1	1	Y	MTXFOLIA	2	N	N	0	1	17
53	F	1	5	Y	SODVALP	3	N	N	4	6	14
86	F	2	NULL	Y	NSAIDREN	1	Y	R	NULL	NULL	5
79	F	1	2	N	NSAIDREN	0	N	M	4	3	1
66	M	3		Y	ANTBSTAT	1	Y	R	11	11	5
65	M	3		Y	METRENAL	1	Y	A	11	11	12
77	F	1	5	N	NSAIDREN	0	Y	A	1	4	1
73	F	1	3	Y	NSAIDREN	1		NULL	5	4	5
73	M	2	4	Y	PHT2NITR	1	Y	A	8	10	2
53	F	1	2	Y	SODVALP	1		NULL	1	3	3
69	M	1	3	Y	MTXFOLIA	1		NULL	8	13	3
27	F	4	2	Y	SODVALP	1		NULL	5	0	3
88	F	1	4	Y	NSAIDREN	1		NULL	8	8	7
88	M	1	4	N	NSAIDREN	0	N	M	8	7	7
61	F	2	2	N	NSAIDREN	0		NULL	4	7	2
34	F	1	3	Y	SODVALE	3	N	N	5	6	16
49	M	1	3	Y	MTXFOLIA	1		NULL	2	2	2
63	M	2	4	Y	PHT2NITR	1	N	N	4	5	7
75	M	1	5	Y	MTXFOLIA	1	Y	A	2	2	1
77	M	1	3	Y	ANTBSTAT	1		NULL	7	7	2
51	F	1	5	Y	SODVALP	1	Y	A	2	0	16
80	F	1	3	Y	NSAIDREN	1		NULL	1	1	8
58	M	1	2	Y	ALLORENA	1	N	N	3	7	2
76	M	1	2	Y	ANTBSTAT	2	N	N	3	9	4
91	M	1	4	Y	METRENAL	1	Y	R	5	4	4
57	F	1	2	Y	SODVALP	3	N	N	1	3	22
45	F	1	3	Y	SODVALP	1		NULL	7	3	2
45	F	1	5	N	SODVALP	0		NULL	4	0	2
68	F	1	1	Y	ANTBSTAT	1	N	N	4	9	5
47	F	1	1	Y	MTXFOLIA	2	N	N	3	5	18
70	F	1	5	Y	NSAIDREN	1		NULL	11	0	6
81	F	2	4	Y	NSAIDREN	1		NULL	8	11	4
86	F	9	NULL	N	NSAIDREN	0	N	M	NULL	NULL	1
59	F	1	4	N	NSAIDULC	0	Y	A	4	0	1
55	F	1	3	Y	SODVALP	2		NULL	8	9	23
45	F	9	NULL	Y	SODVALP	3	N	N	NULL	NULL	13
62	F	1	2	Y	NSAIDREN	1	Y	R	4	6	2
86	M	1	4	Y	NSAIDREN	1		NULL	2	0	4
46	F	2	5	N	MTXFOLIA	0	Y	A	5	8	2
47	F	2	4	Y	SODVALE	1		NULL	1	0	5
65	M	1	5	Y	PHT2NITR	1		NULL	8	0	3
72	F	1	3	Y	NSAIDREN	1		NULL	3	3	4
86	F	1	5	Y	NSAIDREN	1	N	M	9	9	10
88	F	1	1	N	NSAIDREN	0	N	M	6	8	6
77	M	1	5	Y	METRENAL	1		NULL	7	9	7
76	M	1	5	Y	NSAIDREN	1	N	M	7	9	1
59	F	2	4	Y	ALLORENA	1	N	N	11	0	3
55	F	2	5	Y	SODVALP	3	N	N	3	11	23
55	F	2		N	SODVALP	0		NULL	0	0	3
27	F	2	NULL	Y	SODVALE	2	Y	A	NULL	NULL	17
52	F	1	5	Y	MTXFOLIA	1		NULL	4	4	3
52	F	1	NULL	N	MTXFOLIA	0		NULL	NULL	NULL	3
70	F	2	5	Y	NSAIDREN	1		NULL	2	12	3
74	M	1	5	Y	METRENAL	1	Y	R	7	10	7
67	M	2	3	Y	PHT2NITR	1	Y	A	7	8	3
54	F	3	5	Y	NSAIDREN	1	N	F	5	7	1
66	M	3	5	Y	NSAIDREN	1	Y	A	7	5	4
50	F	1	5	Y	SODVALE	1	N	N	6	0	16
49	F	4	3	Y	SODVALE	3	Y	A	9	7	23
63	M	2	4	N	NSAIDREN	0	N	N	15	14	4
64	M	2	4	Y	METRENAL	3	N	N	15	14	53
61	F	3	3	Y	NSAIDREN	1		NULL	4	3	5
73	F	3	5	Y	ANTBSTAT	1		NULL	6	10	2
60	M	1	5	Y	NSAIDREN	1		NULL	9	4	4
71	F	1	3	Y	NSAIDREN	1		NULL	2	2	6
74	F	1	5	Y	NSAIDREN	1	Y	R	5	15	4
85	F	1	4	Y	ANTBSTAT	1	N	N	7	9	5
72	M	2	5	Y	ANTBSTAT	1	Y	A	8	10	3
81	F	1	3	Y	NSAIDREN	1	N	M	7	6	5
72	F	1	3	Y	ANTBSTAT	3	N	N	12	11	11
42	F	1	4	Y	MTXFOLIA	1	N	N	2	0	3
31	F	1	5	Y	SODVALP	3	Y	A	3	2	16
73	F	1	4	Y	ANTBSTAT	1	N	N	6	4	3
68	F	2	4	Y	NSAIDREN	1		NULL	2	6	1
72	M	1	3	Y	METRENAL	5	N	N	8	21	41
83	M	1	4	Y	NSAIDREN	1	N	M	8	6	9
77	F	9	NULL	Y	ANTBSTAT	1		NULL	NULL	NULL	2
74	M	9	5	Y	NSAIDREN	1	N	M	12	0	1
30	F	4	3	Y	SODVALE	1	N	N	4	2	16
57	F	1	3	Y	SODVALE	2		NULL	8	6	13
57	F	1	3	N	SODVALP	0	N	N	8	6	3
53	F	3	5	Y	NSAIDREN	1		NULL	5	3	6
76	M	9	0	N	METRENAL	0	N	N	14	0	2
85	M	3	5	Y	NSAIDREN	2	N	M	8	11	15
79	M	9	3	N	METRENAL	0	N	M	11	13	1
50	F	2	5	Y	SODVALP	2	Y	A	3	1	17
83	M	1	1	Y	NSAIDREN	2	N	M	6	6	20
67	F	2	3	N	NSAIDREN	0		NULL	9	12	5
80	F	1	5	N	ANTBSTAT	0	N	N	8	14	2
29	M	1	2	Y	MTXFOLIA	1		NULL	0	2	1
73	M	1	NULL	Y	NSAIDREN	1	Y	A	NULL	NULL	9
58	F	1	4	Y	SODVALE	3		NULL	3	1	20
60	M	3	5	Y	NSAIDULC	1	Y	R	3	2	8
42	F	2	3	Y	SODVALE	2	N	N	1	0	12
72	M	2	3	Y	NSAIDREN	1	Y	A	8	9	3
78	M	1	2	Y	NSAIDREN	1		NULL	6	2	2
81	F	1	2	Y	ANTBSTAT	1	N	N	10	13	3
81	M	2	4	Y	METRENAL	1		NULL	10	8	6
50	F	2	5	Y	SODVALE	2	N	N	7	8	12
55	M	1	4	N	MTXFOLIA	0	N	F	1	4	1
45	F	1	4	Y	MTXFOLIA	1	Y	A	11	2	4
68	M	2	5	Y	PHT2NITR	1		NULL	13	8	4
47	F	1	1	N	SODVALP	0		NULL	5	4	2
47	F	1	1	Y	SODVALP	3	N	N	4	0	15
78	F	1	5	N	METRENAL	0		NULL	7	14	7
52	M	1		Y	NSAIDULC	1		NULL	5	0	3
88	M	1	1	Y	NSAIDREN	1		NULL	11	6	7
40	M	2	5	Y	METRENAL	1		NULL	4	6	5
82	F	1	3	N	NSAIDREN	0	N	M	9	8	4
80	M	1	1	N	NSAIDREN	0	Y	A	10	11	1
73	M	1	1	Y	ANTBSTAT	1		NULL	2	2	3
93	F	1	4	Y	METRENAL	1	Y	R	9	6	2
56	M	1	5	Y	NSAIDULC	2	Y	A	6	3	2
70	F	1	3	Y	MTXFOLIA	1	N	N	6	8	7
43	F	3	3	Y	SODVALP	3	N	M	4	13	51
80	F	1	5	Y	ANTBSTAT	1	Y	A	5	0	4
71	F	1	5	Y	METRENAL	1	N	M	10	18	14
59	M	1	4	Y	NSAIDREN	1	N	N	0	5	13
78	F	1	2	Y	MTXFOLIA	1	N	N	4	0	6
65	F	3	1	Y	ANTBSTAT	1		NULL	7	6	3
73	F	4	1	Y	NSAIDREN	1		NULL	10	6	4
86	F	1	3	N	ANTBSTAT	0		NULL	6	9	2
78	F	4	4	Y	ANTBSTAT	1	N	N	10	20	1
77	M	4	1	Y	ANTBSTAT	1	N	N	11	9	5
76	F	1	5	N	NSAIDREN	0		NULL	3	6	5
71	F	2	4	Y	METRENAL	1	N	N	11	13	7
62	F	2	4	Y	NSAIDREN	1		NULL	4	5	2
71	M	1	2	Y	NSAIDREN	2		NULL	1	4	10
88	F	1	3	N	NSAIDREN	0	N	M	9	5	7
73	F	1	1	Y	MTXFOLIA	3	Y	A	5	6	3
49	M	1	4	N	MTXFOLIA	0	N	N	3	0	4
82	F	1	4	Y	ANTBSTAT	1		NULL	3	8	3
39	M	1	5	Y	PHT2NITR	1	N	N	8	14	9
73	F	1	NULL	Y	ANTBSTAT	1	Y	R	NULL	NULL	3
37	F	1	4	Y	MTXFOLIA	1	N	N	4	6	7
28	F	2		Y	SODVALE	2	Y	A	7	5	20
41	F	2	4	Y	SODVALP	1		NULL	1	1	4
56	F	1	3	Y	ANTBSTAT	1	N	N	4	0	3
35	F	1	1	N	NSAIDULC	0	Y	R	2	3	3
80	F	1	2	Y	NSAIDREN	1		NULL	8	11	6
86	M	1	0	Y	ANTBSTAT	1	Y	R	4	9	3
67	F	1	2	Y	ANTBSTAT	1		NULL	1	3	2
76	F	1	2	Y	METRENAL	1	Y	A	4	14	3
77	F	1	2	Y	ANTBSTAT	1	Y	R	4	14	6
79	F	1	5	Y	METRENAL	2		NULL	6	14	15
68	M	1	2	Y	ANTBSTAT	1		NULL	4	6	3
59	M	1	5	Y	MTXFOLIA	1	Y	R	6	11	2
68	F	2	5	Y	ANTBSTAT	1	Y	A	1	4	3
81	F	1	NULL	Y	NSAIDREN	1		NULL	NULL	NULL	1
60	M	1	4	Y	NSAIDREN	1		NULL	6	5	3
72	F	1	2	Y	METRENAL	1	Y	A	8	6	11
27	F	2	5	Y	SODVALE	3	Y	A	7	3	30
49	F	1	1	Y	BUPREPIL	2	N	N	1	0	8
70	F	1	2	Y	NSAIDREN	1		NULL	8	17	14
78	F	1	4	Y	ANTBSTAT	1	Y	A	9	10	3
96	M	1	3	Y	ANTBSTAT	2	Y	R	1	5	7
94	F	1	4	Y	NSAIDREN	1	N	M	8	2	6
83	M	2	5	Y	ANTBSTAT	3	N	N	5	7	9
31	F	1	4	Y	SODVALP	2	Y	A	7	3	24
79	F	1	3	N	NSAIDREN	0		NULL	5	1	6
72	F	1		Y	ANTBSTAT	1	N	N	1	4	4
80	M	1	5	N	NSAIDREN	0	Y	R	9	17	6
83	F	1	4	Y	NSAIDREN	2	N	M	6	0	21
40	F	1	NULL	Y	SODVALP	2	Y	A	NULL	NULL	28
44	F	1	2	Y	SODVALP	2	Y	A	5	5	10
79	M	2	5	Y	METRENAL	1	Y	A	9	13	3
80	M	1	4	Y	NSAIDREN	1	N	M	13	9	1
49	M	2	4	Y	NSAIDREN	1	N	N	10	4	7
83	F	1	5	Y	ANTBSTAT	1	N	N	12	10	3
91	M	2	4	Y	ANTBSTAT	1	Y	R	7	8	2
85	M	1	3	Y	NSAIDREN	1		NULL	9	3	5
81	M	1	1	N	PHT2NITR	0	Y	A	15	8	3
65	F	4	1	Y	NSAIDREN	1	Y	R	2	4	1
83	F	1	4	Y	NSAIDREN	1	N	M	10	2	10
46	F	1	4	Y	SODVALP	3	N	N	6	7	12
66	M	1	1	Y	PHT2NITR	1	N	N	4	3	3
37	M	1	5	Y	PHT2NITR	1		NULL	6	16	4
62	M	4	4	Y	ANTBSTAT	1	Y	R	4	4	3
70	M	4	2	Y	NSAIDREN	1	Y	R	2	8	5
67	M	1	3	Y	ANTBSTAT	1		NULL	2	4	3
80	M	1	3	Y	ALLORENA	1		NULL	13	6	1
77	M	1	5	Y	NSAIDREN	1		NULL	10	2	30
83	F	1	2	Y	NSAIDREN	2	N	M	4	11	23
68	M	3	5	Y	NSAIDREN	1		NULL	6	5	3
73	F	1	1	Y	NSAIDREN	1		NULL	3	9	1
83	M	1	2	Y	NSAIDREN	1		NULL	4	3	9
74	F	1	5	Y	ANTBSTAT	1		NULL	1	7	2
25	F	3	2	Y	SODVALE	2	Y	A	2	0	13
76	M	1	2	N	PHT2NITR	0	N	N	3	7	1
94	F	1	1	Y	NSAIDREN	2		NULL	8	6	13
78	M	1	2	N	ANTBSTAT	0	N	N	3	12	2
67	M	3	2	Y	PHT2NITR	1	Y	A	12	18	17
75	M	1	5	Y	NSAIDREN	1	Y	R	10	9	6
25	F	2	5	Y	SODVALE	1	Y	A	2	0	6
74	F	2	5	Y	NSAIDREN	2	Y	R	15	12	10
72	M	1	4	Y	ANTBSTAT	1	Y	R	3	4	4
26	F	3	4	Y	SODVALP	2	Y	A	1	3	9
66	F	1	1	N	MTXFOLIA	0	Y	A	2	9	2
25	M	2	2	Y	NSAIDULC	1		NULL	0	0	3
66	M	1	3	Y	METRENAL	1		NULL	11	10	18
81	F	1	1	Y	NSAIDREN	1	Y	R	3	2	4
73	F	2	3	Y	NSAIDREN	1	Y	A	7	3	3
40	F	1	4	Y	MTXFOLIA	1	Y	A	2	5	1
70	M	9	1	Y	PHT2NITR	1	Y	A	5	5	5
77	F	1	2	Y	NSAIDREN	1	Y	R	6	1	7
87	F	2	NULL	Y	NSAIDREN	1	N	N	NULL	NULL	10
51	M	1	5	Y	ANTBSTAT	1	N	N	5	8	3
66	F	1	3	Y	NSAIDREN	1	Y	A	6	12	1
66	M	1	2	Y	ANTBSTAT	1	Y	R	12	7	3
75	M	2	4	Y	NSAIDREN	1		NULL	0	0	4
50	F	1	3	Y	SODVALP	2	N	N	17	6	20
80	M	1	5	Y	NSAIDREN	1	N	M	6	8	5
70	F	1	3	Y	ANTBSTAT	3	N	N	10	15	8
59	F	2	4	Y	SODVALE	3	N	N	7	9	14
56	F	2	4	Y	SODVALE	1		NULL	7	5	9
56	F	2	4	Y	SODVALP	1	N	N	7	5	6
67	F	2	4	N	ALLORENA	0	Y	R	14	12	3
67	F	2	4	Y	METRENAL	1	N	F	14	12	10
72	M	1	2	Y	NSAIDREN	1		NULL	1	0	3
73	M	1	5	Y	ANTBSTAT	1	Y	R	6	4	4
46	F	1	5	N	MTXFOLIA	0		NULL	2	5	2
81	F	1	NULL	Y	NSAIDREN	1	N	M	NULL	NULL	5
67	M	1	2	Y	PHT2NITR	1	Y	R	7	12	1
66	M	1	4	Y	ANTBSTAT	1	Y	R	10	6	4
79	M	4	3	Y	ANTBSTAT	1	Y	R	12	17	3
78	F	1	4	Y	MTXFOLIA	1	Y	R	4	11	7
76	F	2	1	Y	ANTBSTAT	1		NULL	9	6	3
102	F	1	NULL	Y	NSAIDREN	1	N	M	NULL	NULL	7
81	F	1	NULL	Y	ALLORENA	1	Y	A	NULL	NULL	1
72	M	1	5	Y	ANTBSTAT	2	Y	R	6	3	7
45	F	1	4	Y	NSAIDREN	1	Y	R	5	0	4
87	M	1	NULL	Y	NSAIDREN	1	N	M	NULL	NULL	10
25	F	1	3	Y	SODVALP	2	Y	A	8	8	15
26	F	2	5	Y	SODVALE	3	Y	A	4	0	32
26	F	2	0	Y	SODVALE	1		NULL	4	2	30
76	M	9	NULL	Y	ANTBSTAT	1		NULL	NULL	NULL	2
30	F	2	3	Y	SODVALE	1	Y	A	3	0	5
74	M	1	0	Y	METRENAL	1		NULL	7	4	3
25	F	2	5	Y	SODVALP	2		NULL	3	3	13
65	M	9	NULL	Y	METRENAL	1	Y	A	NULL	NULL	6
79	F	4	NULL	Y	METRENAL	1	Y	A	NULL	NULL	9
29	F	1	5	Y	SODVALP	3	Y	A	4	6	23
84	M	1	4	N	ANTBSTAT	0	N	N	11	17	3
85	M	3		Y	ANTBSTAT	1	N	N	13	0	3
79	M	1	1	Y	NSAIDULC	1	Y	R	7	9	2
77	M	1	2	Y	NSAIDREN	1		NULL	11	5	3
64	M	3	5	Y	METRENAL	1	Y	R	2	9	14
55	M	3	5	Y	NSAIDULC	1		NULL	1	0	2
87	F	1	1	Y	ANTBSTAT	1	Y	A	7	10	2
65	F	4	2	N	NSAIDREN	0	Y	R	11	20	13
67	F	1	5	Y	ANTBSTAT	2	Y	R	6	17	5
84	M	1	4	Y	NSAIDREN	1	N	M	7	1	2
65	M	1	1	N	PHT2NITR	0	N	N	8	8	3
74	M	1	3	Y	PHT2NITR	1		NULL	9	12	5
86	M	4	1	Y	ANTBSTAT	1	Y	R	13	10	3
68	M	1	3	N	ANTBSTAT	0	Y	R	7	7	2
64	F	4	2	Y	ANTBSTAT	1	Y	R	1	2	3
64	F	4	2	N	ANTBSTAT	0	Y	R	2	0	3
88	F	1	0	Y	ANTBSTAT	1		NULL	5	0	4
73	F	1	5	N	NSAIDREN	0		NULL	4	4	11
68	M	2	3	N	ANTBSTAT	0	N	N	8	18	2
66	F	3	4	Y	NSAIDREN	1	Y	R	4	4	3
66	F	3	4	N	METRENAL	0	Y	R	4	4	2
45	F	2	5	Y	SODVALE	1	N	N	1	0	3
86	F	1	NULL	N	NSAIDREN	0	N	M	NULL	NULL	17
59	F	1	3	Y	SODVALP	1		NULL	2	3	3
81	M	1	2	Y	ANTBSTAT	1		NULL	2	5	2
86	F	1	0	N	NSAIDREN	0	N	M	6	0	4
75	M	4	3	Y	ANTBSTAT	1	N	N	5	16	3
73	M	1	1	Y	PHT2NITR	1		NULL	4	4	2
51	M	3	3	Y	NSAIDREN	1	Y	R	4	8	9
57	F	1	2	Y	MTXFOLIA	2	N	F	2	9	20
84	F	1	0	N	NSAIDREN	0		NULL	4	7	3
57	F	4	3	N	MTXFOLIA	0	N	F	3	2	2
80	F	3	5	Y	ANTBSTAT	1	N	N	6	8	4
44	F	2	5	Y	METRENAL	1	N	F	13	13	4
71	M	1	2	Y	NSAIDREN	1		NULL	7	7	22
57	M	1	2	Y	MTXFOLIA	1		NULL	4	3	2
24	F	1	2	Y	SODVALE	2		NULL	3	2	8
23	M	1	2	Y	MTXFOLIA	1		NULL	4	4	1
72	F	1	3	Y	ANTBSTAT	1		NULL	6	10	2
72	F	1	3	N	ANTBSTAT	0		NULL	0	0	2
75	M	3	3	Y	NSAIDREN	2		NULL	5	9	21
79	F	1	1	Y	NSAIDULC	1	Y	R	11	0	3
76	F	1	3	Y	ANTBSTAT	1	N	N	2	6	3
79	F	1	5	N	NSAIDREN	0		NULL	8	0	3
39	F	1	3	Y	SODVALE	2	N	N	3	4	17
58	M	4	3	Y	METRENAL	1	Y	A	12	11	4
87	F	1	2	Y	ANTBSTAT	1	Y	R	9	4	3
86	F	2	5	Y	NSAIDREN	1	N	M	8	3	5
74	F	1	4	Y	ANTBSTAT	1		NULL	1	4	4
80	M	1	2	Y	NSAIDREN	1		NULL	4	4	8
77	M	3	4	Y	NSAIDREN	1		NULL	8	0	7
24	F	2	5	Y	NSAIDULC	1	Y	R	6	1	3
59	F	1	2	Y	ANTBSTAT	1	Y	R	14	7	3
79	M	1	1	Y	ANTBSTAT	2	N	M	15	4	4
87	F	1	3	Y	NSAIDREN	1	N	M	4	4	6
74	M	4	2	Y	ANTBSTAT	1	N	N	2	4	4
66	F	3	5	Y	METRENAL	1		NULL	3	10	17
66	F	3	5	N	NSAIDREN	0		NULL	3	10	7
23	F	1	1	Y	SODVALP	1		NULL	11	2	2
22	F	1	2	Y	SODVALP	1		NULL	5	1	10
22	F	3	5	Y	MTXFOLIA	1		NULL	1	1	2
60	F	1	3	Y	METRENAL	2	Y	A	27	14	8
87	F	1	4	N	NSAIDREN	0		NULL	7	0	6
87	F	1	5	Y	NSAIDREN	1		NULL	9	2	6
75	F	1	1	N	NSAIDREN	0		NULL	10	11	2
81	F	1	3	Y	NSAIDREN	2	N	M	3	1	6
30	F	4	4	Y	MTXFOLIA	1		NULL	1	3	4
63	M	1	2	Y	ANTBSTAT	1		NULL	5	4	2
21	F	1	5	Y	SODVALE	2	Y	A	2	1	4
21	F	1	1	N	SODVALE	0		NULL	2	0	1
21	F	1	1	Y	SODVALE	3	Y	A	2	2	18
22	F	4	2	Y	SODVALE	2	N	N	3	3	22
73	M	1	4	Y	NSAIDREN	2		NULL	6	15	24
68	F	4	2	N	ANTBSTAT	0	N	N	3	9	2
82	M	1	3	Y	NSAIDREN	2	N	M	3	2	11
21	F	1	1	Y	SODVALP	3	Y	A	5	2	22
21	F	1	2	Y	SODVALE	3	N	N	6	3	17
48	F	2	3	Y	SODVALP	2	Y	A	2	1	9
40	F	3	4	Y	NSAIDULC	1		NULL	1	0	2
66	M	5	4	Y	NSAIDREN	1		NULL	6	24	3
70	F	1	1	Y	METRENAL	1	Y	A	5	7	1
19	F	9	NULL	Y	SODVALP	2	N	N	NULL	NULL	11
18	F	4	3	N	SODVALP	0	Y	A	7	1	7
70	M	1	5	Y	NSAIDREN	1	Y	R	8	7	4
42	F	1	4	Y	SODVALP	1		NULL	6	4	3
83	M	1	5	Y	NSAIDREN	2	Y	R	13	7	9
46	F	2	5	Y	SODVALP	3	Y	A	1	7	21
62	F	1	NULL	Y	MTXFOLIA	1	N	F	NULL	NULL	2
51	F	1	4	Y	SODVALP	2	Y	A	3	9	15
45	F	2	5	Y	MTXFOLIA	1	Y	A	0	0	3
51	F	1	2	Y	SODVALP	3	Y	A	2	3	19
46	F	1	3	Y	SODVALP	1		NULL	8	0	4
84	F	1	1	Y	NSAIDREN	2	N	M	4	8	7
57	F	1	2	Y	METRENAL	2		NULL	6	4	17
82	F	1	4	Y	METRENAL	1	Y	A	8	9	1
75	F	1	2	Y	ANTBSTAT	1	Y	R	4	10	3
24	F	6	1	Y	SODVALP	1		NULL	2	0	8
69	M	1	2	Y	ANTBSTAT	1		NULL	3	5	3
33	F	4	5	Y	MTXFOLIA	1		NULL	0	1	3
48	M	1	NULL	Y	NSAIDULC	1	N	N	NULL	NULL	3
10	F	5	1	Y	SODVALE	1		NULL	3	1	4
8	F	2	3	N	MTXFOLIA	0	N	N	1	1	3
44	F	2	3	N	MTXFOLIA	0	Y	A	4	6	1
80	M	2	3	Y	ANTBSTAT	1	N	N	9	9	4
85	F	1	2	Y	NSAIDREN	1		NULL	4	7	2
85	M	1	3	Y	NSAIDREN	1	Y	A	8	6	5
45	F	1	NULL	Y	SODVALP	1		NULL	NULL	NULL	10
43	F	1	3	Y	SODVALP	1		NULL	5	3	3
43	F	2	5	Y	SODVALP	3	N	N	3	3	20
41	F	2	4	Y	SODVALP	1	N	N	6	4	6
59	F	1	3	Y	SODVALE	1	N	N	3	1	6
25	F	1	1	N	SODVALP	0	Y	A	4	2	5
86	F	1	5	Y	NSAIDREN	1		NULL	2	6	3
77	M	1	1	N	ANTBSTAT	0	N	N	6	0	2
70	M	1	NULL	Y	NSAIDREN	2		NULL	NULL	NULL	5
84	F	2	3	Y	METRENAL	2	N	M	11	7	36
76	M	2	3	Y	NSAIDREN	1	Y	A	9	9	7
82	F	1	5	Y	NSAIDREN	4	N	M	9	6	18
68	F	1	5	Y	ANTBSTAT	1		NULL	3	0	3
89	F	1	4	N	NSAIDREN	0		NULL	9	13	9
78	F	2	4	Y	ANTBSTAT	1	Y	R	4	5	2
63	F	1	3	Y	NSAIDREN	1	Y	A	3	5	4
83	M	4	1	Y	NSAIDREN	1		NULL	9	7	5
25	F	2	4	Y	SODVALE	3	Y	A	2	9	33
76	M	1	NULL	N	METRENAL	0	N	N	NULL	NULL	8
51	M	2	NULL	Y	ALLORENA	1	N	N	NULL	NULL	2
88	F	1	3	Y	METRENAL	1	Y	A	8	11	2
25	F	1	2	Y	SODVALP	2	Y	A	4	0	10
71	F	1	1	Y	ANTBSTAT	1		NULL	5	11	3
80	F	1	3	Y	ANTBSTAT	1	Y	R	7	8	2
59	M	1	1	Y	PHT2NITR	1	Y	R	3	9	10
87	M	1	4	Y	NSAIDREN	1	N	M	7	0	28
85	M	1	1	Y	NSAIDREN	1	N	M	4	10	7
57	M	1	3	Y	MTXFOLIA	1	Y	A	4	12	1
75	F	1	1	Y	NSAIDREN	1		NULL	7	3	2
82	F	1	NULL	Y	METRENAL	2	N	N	NULL	NULL	14
64	F	2	5	Y	NSAIDREN	1	Y	R	2	5	5
87	M	1	NULL	N	NSAIDREN	0	N	M	NULL	NULL	3
48	F	1	4	Y	MTXFOLIA	2	Y	A	2	5	7
85	M	1	3	Y	ANTBSTAT	1	Y	R	9	7	3
91	F	1	5	Y	ANTBSTAT	1	Y	A	8	10	1
90	M	1	3	Y	METRENAL	1	Y	R	6	8	30
46	M	2	4	Y	PHT2NITR	2	N	M	7	11	2
79	F	1	4	Y	ANTBSTAT	1		NULL	7	5	3
40	F	1	1	Y	SODVALP	3	N	N	7	5	17
63	M	1	3	Y	MTXFOLIA	1	Y	R	5	8	11
78	F	1	4	Y	NSAIDREN	1		NULL	7	4	2
85	M	1	4	Y	NSAIDREN	1		NULL	11	10	7
68	F	1	2	Y	NSAIDREN	1	Y	A	1	2	9
78	F	1	4	Y	ANTBSTAT	1	Y	R	7	13	3
28	F	1	4	Y	SODVALE	3	Y	A	6	3	24
67	M	1	4	Y	PHT2NITR	1	Y	A	2	0	1
78	F	1	1	Y	NSAIDREN	2		NULL	11	5	18
79	F	1	4	Y	ANTBSTAT	2	Y	R	12	10	8
78	F	1	4	Y	NSAIDREN	1	Y	R	12	10	8
51	F	1	NULL	Y	SODVALP	3	Y	A	NULL	NULL	18
79	F	1	1	Y	METRENAL	3	N	M	8	9	24
71	F	1	5	Y	ANTBSTAT	1	Y	A	8	0	4
71	F	1	2	Y	NSAIDREN	1	N	M	5	6	1
24	F	1	4	N	MTXFOLIA	0	Y	A	7	2	1
42	M	1	5	Y	NSAIDREN	1	Y	R	0	0	2
85	F	3	3	Y	METRENAL	1	Y	R	12	9	6
78	F	1	1	Y	ANTBSTAT	1		NULL	6	13	4
56	F	1	3	Y	MTXFOLIA	1		NULL	8	6	3
69	F	4	3	N	NSAIDREN	0		NULL	8	5	6
85	F	1	4	Y	ANTBSTAT	1	Y	R	4	6	2
90	M	1	5	Y	METRENAL	2	Y	A	4	8	12
77	M	1	2	N	NSAIDREN	0	Y	R	7	13	3
79	F	1	4	Y	NSAIDREN	1		NULL	9	11	6
87	F	1		Y	NSAIDREN	2	N	M	8	14	26
87	F	1	3	Y	NSAIDREN	1	Y	A	4	5	5
56	M	1	4	Y	NSAIDULC	1		NULL	8	1	2
63	M	1	4	Y	PHT2NITR	1	Y	A	5	6	5
81	F	1	5	N	NSAIDREN	0	N	M	9	0	2
72	F	1		Y	ANTBSTAT	1	N	N	4	12	3
83	F	1	4	Y	MTXFOLIA	1	Y	R	9	17	2
59	F	1	4	Y	SODVALP	2	N	N	7	6	34
81	M	1	5	N	ALLORENA	0		NULL	13	9	5
80	F	1	0	Y	NSAIDREN	1	Y	A	0	8	2
81	F	2	4	Y	NSAIDREN	1	N	M	5	7	5
84	F	1	4	Y	NSAIDREN	1	N	M	10	9	1
82	F	1	1	Y	NSAIDREN	1	N	M	4	3	9
78	M	2	3	Y	METRENAL	1	Y	A	6	5	9
81	M	1	NULL	Y	METRENAL	1	Y	A	NULL	NULL	4
81	M	1	NULL	Y	ALLORENA	1	Y	A	NULL	NULL	1
37	F	1	1	N	SODVALP	0		NULL	5	1	3
82	M	1	3	Y	METRENAL	2	N	N	9	9	17
82	M	1	3	N	ANTBSTAT	0		NULL	9	9	2
24	F	2	NULL	Y	SODVALE	1		NULL	NULL	NULL	4
73	F	1	2	Y	NSAIDREN	1	Y	A	5	2	6
75	F	1	5	Y	NSAIDREN	1	Y	R	8	10	37
67	M	1	5	Y	ANTBSTAT	1		NULL	5	0	3
82	M	1	5	Y	ANTBSTAT	1	Y	A	11	7	3
24	F	2	NULL	Y	SODVALP	1	N	N	NULL	NULL	9
79	F	1	1	Y	NSAIDREN	1	N	M	7	0	2
90	M	1	3	Y	NSAIDREN	1	N	M	12	0	4
59	M	1	4	Y	MTXFOLIA	1	Y	R	3	8	2
66	M	1	4	Y	PHT2NITR	1		NULL	3	5	5
72	F	1	NULL	Y	NSAIDREN	1		NULL	NULL	NULL	3
79	M	1	3	Y	NSAIDREN	1	Y	A	12	4	9
77	M	1	1	Y	NSAIDREN	1	Y	A	6	8	5
82	F	1	4	Y	NSAIDREN	1	N	M	5	1	2
75	F	2	5	Y	ALLORENA	1	N	N	12	14	1
75	F	2	5	Y	METRENAL	1	N	N	12	14	1
92	F	1	3	Y	NSAIDREN	1	N	M	11	13	36
78	F	1	2	Y	NSAIDREN	1	N	N	14	6	1
62	M	2	5	Y	NSAIDREN	1		NULL	6	7	8
45	F	2	3	Y	SODVALE	1		NULL	4	3	15
63	M	1	2	Y	ANTBSTAT	1		NULL	4	1	3
82	F	1	1	Y	METRENAL	2		NULL	9	12	8
52	F	1	1	Y	SODVALE	3	N	N	1	4	15
80	M	1	4	Y	ANTBSTAT	1		NULL	5	0	3
80	F	1	NULL	Y	ANTBSTAT	1	Y	R	NULL	NULL	4
85	F	1	NULL	N	NSAIDREN	0	N	M	NULL	NULL	4
23	F	2	4	N	SODVALP	0	Y	A	2	2	23
84	M	1	4	N	NSAIDREN	0	N	M	7	3	3
62	M	3	5	Y	NSAIDREN	1	Y	R	10	5	15
81	M	1	3	Y	ANTBSTAT	1	N	N	8	7	2
61	M	1	1	N	ANTBSTAT	0	Y	A	4	1	3
76	F	1	2	Y	NSAIDREN	1		NULL	4	6	12
90	F	1	3	Y	NSAIDREN	1		NULL	8	6	3
82	F	1	NULL	Y	NSAIDREN	3	N	M	NULL	NULL	14
78	M	1	5	Y	METRENAL	1	Y	A	5	12	8
23	F	1	3	N	SODVALP	0	N	N	4	1	2
78	F	1	5	Y	NSAIDREN	1	N	N	4	7	1
82	F	1	0	Y	NSAIDREN	1	N	M	11	6	6
62	M	2	4	N	NSAIDREN	0		NULL	5	7	4
83	F	1	1	N	ANTBSTAT	0		NULL	9	15	3
83	F	1	1	Y	NSAIDREN	3	N	M	9	15	22
53	F	1	2	N	MTXFOLIA	0	Y	A	1	3	1
45	F	2	5	Y	SODVALP	4	Y	A	10	22	34
79	M	1	3	Y	NSAIDREN	1		NULL	6	4	11
93	F	1		Y	METRENAL	1		NULL	5	10	3
80	F	1	0	Y	ANTBSTAT	1	N	N	4	8	4
85	F	1	3	Y	ANTBSTAT	1	Y	R	7	9	2
52	M	1	5	Y	ALLORENA	1		NULL	5	17	1
68	M	1	2	Y	MTXFOLIA	1	N	F	13	6	1
86	F	1	2	Y	NSAIDREN	1	N	M	10	4	5
82	F	1	1	Y	NSAIDREN	1		NULL	8	4	7
67	F	2	5	Y	METRENAL	1		NULL	10	13	9
42	F	4	2	Y	SODVALP	1		NULL	1	0	4
24	F	1	3	Y	MTXFOLIA	1	Y	R	1	3	6
82	F	1	0	Y	NSAIDREN	1	N	M	4	7	2
91	M	1	4	Y	NSAIDREN	2	N	M	10	0	18
58	F	1	1	Y	MTXFOLIA	1	N	N	1	0	4
73	M	1	4	Y	ANTBSTAT	1	Y	A	4	9	4
60	F	3	5	N	NSAIDREN	0		NULL	2	6	1
71	F	1	3	Y	MTXFOLIA	1	Y	R	4	1	1
65	M	1	3	Y	ANTBSTAT	1	Y	R	6	4	3
77	F	1	0	Y	ANTBSTAT	1		NULL	6	7	3
73	M	1	5	Y	ANTBSTAT	1		NULL	4	3	3
71	F	1	1	Y	ANTBSTAT	1		NULL	2	6	3
81	M	1	4	N	ANTBSTAT	0	N	N	7	8	2
83	F	1	3	Y	ANTBSTAT	1	Y	A	6	7	2
53	F	1	3	Y	SODVALE	1	N	N	3	2	10
23	F	1	NULL	Y	SODVALE	1	N	F	NULL	NULL	8
60	F	1	2	Y	METRENAL	1	N	M	6	10	3
60	F	1	2	N	ANTBSTAT	0	Y	R	6	10	2
60	F	1	2	Y	NSAIDREN	1	Y	R	6	10	11
58	M	3	2	Y	METRENAL	3	N	N	9	8	12
80	M	2	5	Y	ANTBSTAT	1	Y	A	6	4	7
73	M	2	3	N	NSAIDREN	0	N	N	8	3	5
75	F	1	2	N	NSAIDREN	0	Y	A	6	1	3
60	M	1	2	N	NSAIDREN	0		NULL	8	1	4
90	F	1	3	Y	ANTBSTAT	1	N	M	9	0	1
82	M	1	3	Y	NSAIDREN	1		NULL	0	4	4
68	M	1	2	Y	ANTBSTAT	1	Y	R	3	2	3
76	M	1	2	Y	ALLORENA	1	N	N	9	0	1
78	F	1	4	Y	NSAIDREN	1		NULL	3	0	4
50	F	1	1	Y	SODVALE	2	N	N	2	1	12
23	F	1	NULL	Y	SODVALP	1		NULL	NULL	NULL	4
79	F	1	1	Y	NSAIDREN	1	Y	R	3	4	4
23	F	1	3	Y	MTXFOLIA	1	Y	R	4	0	2
87	M	1	2	Y	METRENAL	1		NULL	11	9	9
86	M	1	2	N	NSAIDREN	0	N	M	11	9	2
74	M	1	3	N	ANTBSTAT	0		NULL	6	6	1
85	M	2	4	Y	ANTBSTAT	1		NULL	3	5	3
79	M	1	4	Y	METRENAL	2		NULL	9	5	9
49	F	1	2	Y	SODVALP	3	N	N	6	6	32
69	F	2	5	Y	NSAIDREN	3	N	N	15	1	29
74	F	1	3	Y	ANTBSTAT	1	Y	R	4	4	3
71	M	1	1	Y	METRENAL	2	Y	R	9	10	12
62	M	1	2	Y	ANTBSTAT	1		NULL	2	1	2
73	F	1	3	Y	ANTBSTAT	1	Y	R	9	7	4
77	M	1	3	Y	ANTBSTAT	1		NULL	9	9	3
65	M	1	5	Y	ANTBSTAT	1		NULL	4	6	3
74	M	1	5	Y	ANTBSTAT	1	Y	A	5	13	3
81	M	1	4	Y	NSAIDREN	1		NULL	10	3	4
72	M	1	3	Y	ANTBSTAT	1	Y	A	13	14	2
23	F	2	5	Y	SODVALP	1		NULL	6	8	7
23	F	1	3	Y	SODVALP	1	N	N	2	4	14
67	M	2	5	Y	ALLORENA	1		NULL	13	12	4
78	F	1	1	Y	NSAIDREN	1		NULL	4	5	8
85	M	1	NULL	Y	METRENAL	1	Y	R	NULL	NULL	3
75	F	1	2	Y	NSAIDREN	2		NULL	9	10	8
31	F	1	4	Y	SODVALP	1		NULL	3	2	5
66	M	1	2	Y	ANTBSTAT	1		NULL	1	1	2
73	F	4	1	Y	ANTBSTAT	1	N	N	6	4	3
82	M	9	NULL	Y	NSAIDREN	1	N	M	NULL	NULL	3
76	M	1	1	Y	ANTBSTAT	1		NULL	3	4	3
81	M	1	0	Y	ANTBSTAT	1		NULL	5	5	3
52	M	1		Y	NSAIDREN	1		NULL	0	0	3
68	F	1	3	Y	MTXFOLIA	2	Y	A	6	9	6
71	M	2	1	Y	METRENAL	1	Y	R	7	6	5
87	F	1	4	Y	NSAIDREN	2	N	M	12	0	14
87	F	1	2	N	NSAIDREN	0	N	M	10	0	7
40	F	4	5	Y	SODVALP	2	N	N	1	1	8
22	F	2	5	Y	SODVALE	2	N	N	6	3	10
50	F	1	3	N	SODVALP	0	N	N	1	4	16
69	F	4	3	Y	ANTBSTAT	1	Y	R	0	4	2
69	M	2	4	Y	NSAIDREN	1	N	N	6	3	7
21	M	1	NULL	N	NSAIDULC	0	N	N	NULL	NULL	2
50	F	1	2	Y	SODVALE	2	Y	A	5	8	15
38	F	1	5	N	SODVALP	0		NULL	2	0	5
38	F	1	NULL	Y	SODVALP	1		NULL	NULL	NULL	5
22	F	1	2	Y	SODVALE	2		NULL	3	3	5
81	F	1	1	Y	NSAIDREN	1	N	M	1	2	6
79	F	1	4	N	ANTBSTAT	0	N	M	10	12	1
52	F	1	2	Y	SODVALP	2		NULL	4	0	11
67	F	4	5	Y	ANTBSTAT	1	N	N	5	10	3
77	F	1	4	Y	NSAIDREN	2		NULL	13	9	14
80	F	1	2	N	NSAIDREN	0	N	M	1	0	4
82	F	1	1	Y	ANTBSTAT	1		NULL	7	2	4
48	F	1	1	Y	MTXFOLIA	1	Y	R	2	6	5
67	F	1	2	Y	ANTBSTAT	1		NULL	2	1	3
49	M	1	5	Y	ANTBSTAT	1		NULL	5	6	2
71	F	1	2	Y	NSAIDREN	1		NULL	8	7	16
22	F	1	3	Y	SODVALE	3	N	N	5	16	34
79	M	1		Y	NSAIDREN	1		NULL	7	4	3
79	F	1	3	N	NSAIDREN	0		NULL	4	2	4
68	M	1	4	N	PHT2NITR	0	N	N	5	6	6
95	F	1	5	Y	NSAIDREN	1	Y	A	4	6	2
64	M	4	4	Y	METRENAL	1	Y	R	12	0	12
63	M	4	4	Y	ALLORENA	1		NULL	12	0	2
71	M	4	1	N	ALLORENA	0		NULL	11	8	2
22	F	2		Y	SODVALP	2	Y	A	5	2	11
73	M	1	2	Y	MTXFOLIA	1	N	N	4	12	1
84	F	1	2	Y	NSAIDREN	1	Y	A	7	10	7
76	F	1	1	Y	NSAIDREN	1	Y	R	8	16	5
94	F	1	2	Y	NSAIDREN	3		NULL	5	6	12
61	M	5	1	Y	ANTBSTAT	1	Y	R	4	3	3
67	M	2	2	Y	NSAIDREN	1		NULL	9	6	18
56	F	1	4	N	MTXFOLIA	0		NULL	0	0	3
56	F	1	4	Y	MTXFOLIA	1		NULL	7	5	7
34	F	1	5	Y	SODVALP	3	Y	A	7	12	35
21	F	1	1	N	SODVALP	0	Y	A	5	1	4
22	F	1	1	Y	SODVALP	3	N	N	1	3	10
61	F	1		N	METRENAL	0	Y	R	2	4	2
81	F	1	1	Y	METRENAL	1	Y	A	5	6	1
22	F	1	2	Y	SODVALE	2	N	N	1	4	14
46	F	1	5	Y	SODVALE	3	N	N	1	0	13
87	F	1	4	N	ANTBSTAT	0	N	N	7	11	5
90	M	1	3	Y	NSAIDREN	2	N	M	11	3	5
87	M	1	2	Y	NSAIDREN	2	Y	A	11	4	17
83	M	1	5	Y	NSAIDREN	1	N	M	15	10	2
81	F	2	5	Y	NSAIDREN	1	N	N	4	4	6
81	M	1	5	Y	NSAIDREN	1	N	M	4	5	5
66	M	9	5	Y	METRENAL	2	Y	A	6	0	6
84	F	1	0	Y	NSAIDREN	1	N	M	11	1	2
70	F	2	5	Y	MTXFOLIA	1	Y	R	5	9	2
64	M	1	2	Y	PHT2NITR	1	N	N	3	3	8
89	M	1	4	Y	ANTBSTAT	1		NULL	3	6	2
79	M	1	1	Y	METRENAL	1	N	N	12	13	6
74	F	4	3	Y	METRENAL	4	Y	A	4	8	13
74	F	4	3	Y	NSAIDREN	1	Y	A	4	8	6
68	M	1	4	Y	NSAIDREN	2		NULL	3	7	12
64	M	3	5	N	NSAIDREN	0	Y	R	2	0	5
64	M	3	5	N	NSAIDREN	0	Y	R	2	5	5
49	F	3	5	Y	SODVALP	2		NULL	5	0	15
61	F	1	1	Y	ANTBSTAT	1		NULL	5	6	4
85	F	4	2	Y	ANTBSTAT	1	Y	A	7	7	3
84	M	1	3	Y	NSAIDREN	1	N	M	8	8	4
68	F	1	1	Y	ANTBSTAT	1	Y	R	0	4	2
84	M	1	3	N	NSAIDREN	0		NULL	6	0	3
84	M	1	3	Y	NSAIDREN	1		NULL	7	3	3
71	M	1		Y	ANTBSTAT	1	Y	R	5	15	2
21	F	1	1	Y	SODVALE	2	N	N	2	4	8
21	F	1	5	Y	SODVALE	1	Y	A	1	0	30
81	F	1	2	Y	NSAIDULC	1		NULL	8	0	7
78	F	1	5	N	ANTBSTAT	0	Y	R	11	0	3
93	F	2	4	Y	NSAIDREN	1		NULL	8	0	3
88	M	1	0	N	ALLORENA	0	N	M	4	4	3
78	M	1	3	N	NSAIDREN	0		NULL	7	3	3
49	F	1	1	Y	SODVALE	2	Y	A	2	3	13
61	M	1	NULL	Y	NSAIDREN	1		NULL	NULL	NULL	2
84	F	1	1	Y	NSAIDREN	1		NULL	5	6	13
69	M	1	5	Y	PHT2NITR	1	Y	R	3	0	1
62	M	1		Y	ANTBSTAT	1		NULL	8	6	3
86	F	1		Y	ANTBSTAT	1	Y	R	9	11	3
86	M	1	2	Y	NSAIDREN	1		NULL	5	2	2
70	M	1	3	Y	NSAIDREN	2		NULL	7	4	12
64	M	1	5	Y	METRENAL	2		NULL	4	5	9
96	F	1	NULL	N	METRENAL	0	N	M	NULL	NULL	3
73	M	1	2	Y	MTXFOLIA	1		NULL	6	3	3
70	M	1	3	N	NSAIDREN	0	Y	R	3	0	2
84	M	1	2	Y	NSAIDREN	1		NULL	18	12	7
72	M	1	1	Y	ANTBSTAT	1		NULL	6	4	3
73	F	1	4	Y	ANTBSTAT	1	Y	R	0	1	3
77	F	2	5	N	ALLORENA	0	Y	R	9	10	3
82	F	1	NULL	Y	ANTBSTAT	1		NULL	NULL	NULL	3
69	F	4		Y	ANTBSTAT	1	N	N	2	4	3
64	M	1	1	Y	ANTBSTAT	1		NULL	7	2	2
67	F	3	5	Y	ANTBSTAT	1	N	N	7	3	1
67	M	1	5	Y	ANTBSTAT	1	N	N	6	5	3
58	F	4	3	Y	ANTBSTAT	1		NULL	6	8	2
75	M	1	0	Y	MTXFOLIA	1	N	F	3	5	1
55	M	1	4	N	NSAIDREN	0		NULL	2	2	6
78	M	1	4	N	ANTBSTAT	0	N	N	2	5	3
76	M	1	1	N	NSAIDREN	0		NULL	4	0	6
78	F	1	3	Y	ANTBSTAT	1	Y	R	5	14	3
74	M	1	2	Y	PHT2NITR	2		NULL	6	13	13
21	M	2	5	Y	MTXFOLIA	1		NULL	2	5	4
89	M	1	3	Y	NSAIDREN	1		NULL	9	8	5
32	F	1	1	Y	SODVALP	1	Y	A	5	3	20
76	M	1	NULL	Y	ANTBSTAT	1	Y	A	NULL	NULL	3
83	F	2		Y	ANTBSTAT	1	N	N	6	0	4
[truncated: 500 more rows]

## Sheet: CODES
indicCode	title	message
ALLORENA	Allopurinol >200mg/day, eGFR < 30	Allopurinol prescribed at a dose of >200mg/day to patients with renal impairment (eGFR <30)
ANTBSTAT	Antibacterial Macrolide AND Simvastatin	Recent prescription for a Antibacterial Macrolide, with Simvastatin
BUPREPIL	Bupropion (Zyban) prescribed to a patient with epilepsy	Bupropion (Zyban) prescribed to a patient with epilepsy
METRENAL	Metformin, eGFR < 30	Metformin prescribed to a patient with renal impairment where the eGFR is < 30 mL/min/1.73 m^2
MTXFOLIA	Methotrexate, NO Antianaemics (Folic acid)	Prescription of a Methotrexate, without history of a prescription for Antianaemics (Folic acid)
NSAIDREN	NSAID, eGFR < 45	Prescription of a NSAID, in a patient with chronic renal failure with an eGFR < 45 mL/min/1.73 m^2
NSAIDULC	NSAID, Peptic ulcer, NO Antiulcerant	Prescription of a NSAID, without co-prescription for an ulcer-healing drug to a patient with a history of peptic ulceration
PHT2NITR	PDE5 Inhibitor AND Nitrate	Prescription of a Phosphodiesterase Type 5 Inhibitor, with a co-prescription for a Nitrate
SODVALE	Sodium Valproate (Female), Epilepsy	Prescription of a Sodium Valproate to Female aged (10..59) years with a Diagnosis of Epilepsy, without history of Hysterectomy
SODVALP	Sodium Valproate (Female)	Prescription of a Sodium Valproate to Female aged (10..59) years, without history of Hysterectomy OR Epilepsy
Fields
quintile	Dep quintile (5=High needs)
ltdxCount	Number of LT conditions
ltrxCount	Number of prescriptions marked as Long term (Limit to Rx in last 180 days)
detectCount	Number of times edm detected, (A Indicator as to number of visits) - Note EDM is run twice - Initially and then ~5 Days after (If no visit) - (So number of visits is ~ detectCount/2)
	(NULL indicates data not available/unknown)
outcomeCode
A=Action taken, R=Resolved (Self/Automatic), N=No-Action taken, M=Mitigating circumstances, F=False positive
NOTE: Resolved indicates a subsiquent detection (Withing ~14d) did not trigger the EDM again
e.g. Resolved by blood test arrival/OK or new Rx prescribed etc
actioned
Y=Yes,N=No, (blank)=Unknown
